# Supplementary material for: Understanding trends in Zostera research, stressors, and response variables: a global systematic review of the seagrass genus
Source: PeerJ. 2025 Apr 17;13:e19209. doi: 10.7717/peerj.19209 (PMC12009562; doi:10.7717/peerj.19209)
Supplement: Supplemental Information 21 [file peerj-13-19209-s021.zip]

Archive with 2 entries (2 files):
- Systematic Review.kml
- __MACOSX/._Systematic Review.kml
