# Supplementary material for: Understanding trends in Zostera research, stressors, and response variables: a global systematic review of the seagrass genus
Source: PeerJ. 2025 Apr 17;13:e19209. doi: 10.7717/peerj.19209 (PMC12009562; doi:10.7717/peerj.19209)
Supplement: Supplemental Information 21 [file peerj-13-19209-s021.zip › Systematic Review.kml]

<?xml version="1.0" encoding="UTF-8"?>
<kml xmlns="http://www.opengis.net/kml/2.2">
  <Document>
    <name>Systematic Review</name>
    <description/>
    <Style id="icon-1899-01579B-normal">
      <IconStyle>
        <color>ff9b5701</color>
        <scale>1</scale>
        <Icon>
          <href>https://www.gstatic.com/mapspro/images/stock/503-wht-blank_maps.png</href>
        </Icon>
        <hotSpot x="32" xunits="pixels" y="64" yunits="insetPixels"/>
      </IconStyle>
      <LabelStyle>
        <scale>0</scale>
      </LabelStyle>
    </Style>
    <Style id="icon-1899-01579B-highlight">
      <IconStyle>
        <color>ff9b5701</color>
        <scale>1</scale>
        <Icon>
          <href>https://www.gstatic.com/mapspro/images/stock/503-wht-blank_maps.png</href>
        </Icon>
        <hotSpot x="32" xunits="pixels" y="64" yunits="insetPixels"/>
      </IconStyle>
      <LabelStyle>
        <scale>1</scale>
      </LabelStyle>
    </Style>
    <StyleMap id="icon-1899-01579B">
      <Pair>
        <key>normal</key>
        <styleUrl>#icon-1899-01579B-normal</styleUrl>
      </Pair>
      <Pair>
        <key>highlight</key>
        <styleUrl>#icon-1899-01579B-highlight</styleUrl>
      </Pair>
    </StyleMap>
    <Style id="icon-1899-0288D1-normal">
      <IconStyle>
        <color>ffd18802</color>
        <scale>1</scale>
        <Icon>
          <href>https://www.gstatic.com/mapspro/images/stock/503-wht-blank_maps.png</href>
        </Icon>
        <hotSpot x="32" xunits="pixels" y="64" yunits="insetPixels"/>
      </IconStyle>
      <LabelStyle>
        <scale>0</scale>
      </LabelStyle>
    </Style>
    <Style id="icon-1899-0288D1-highlight">
      <IconStyle>
        <color>ffd18802</color>
        <scale>1</scale>
        <Icon>
          <href>https://www.gstatic.com/mapspro/images/stock/503-wht-blank_maps.png</href>
        </Icon>
        <hotSpot x="32" xunits="pixels" y="64" yunits="insetPixels"/>
      </IconStyle>
      <LabelStyle>
        <scale>1</scale>
      </LabelStyle>
    </Style>
    <StyleMap id="icon-1899-0288D1">
      <Pair>
        <key>normal</key>
        <styleUrl>#icon-1899-0288D1-normal</styleUrl>
      </Pair>
      <Pair>
        <key>highlight</key>
        <styleUrl>#icon-1899-0288D1-highlight</styleUrl>
      </Pair>
    </StyleMap>
    <Style id="icon-1899-0F9D58-normal">
      <IconStyle>
        <color>ff589d0f</color>
        <scale>1</scale>
        <Icon>
          <href>https://www.gstatic.com/mapspro/images/stock/503-wht-blank_maps.png</href>
        </Icon>
        <hotSpot x="32" xunits="pixels" y="64" yunits="insetPixels"/>
      </IconStyle>
      <LabelStyle>
        <scale>0</scale>
      </LabelStyle>
    </Style>
    <Style id="icon-1899-0F9D58-highlight">
      <IconStyle>
        <color>ff589d0f</color>
        <scale>1</scale>
        <Icon>
          <href>https://www.gstatic.com/mapspro/images/stock/503-wht-blank_maps.png</href>
        </Icon>
        <hotSpot x="32" xunits="pixels" y="64" yunits="insetPixels"/>
      </IconStyle>
      <LabelStyle>
        <scale>1</scale>
      </LabelStyle>
    </Style>
    <StyleMap id="icon-1899-0F9D58">
      <Pair>
        <key>normal</key>
        <styleUrl>#icon-1899-0F9D58-normal</styleUrl>
      </Pair>
      <Pair>
        <key>highlight</key>
        <styleUrl>#icon-1899-0F9D58-highlight</styleUrl>
      </Pair>
    </StyleMap>
    <Style id="icon-1899-4E342E-normal">
      <IconStyle>
        <color>ff2e344e</color>
        <scale>1</scale>
        <Icon>
          <href>https://www.gstatic.com/mapspro/images/stock/503-wht-blank_maps.png</href>
        </Icon>
        <hotSpot x="32" xunits="pixels" y="64" yunits="insetPixels"/>
      </IconStyle>
      <LabelStyle>
        <scale>0</scale>
      </LabelStyle>
    </Style>
    <Style id="icon-1899-4E342E-highlight">
      <IconStyle>
        <color>ff2e344e</color>
        <scale>1</scale>
        <Icon>
          <href>https://www.gstatic.com/mapspro/images/stock/503-wht-blank_maps.png</href>
        </Icon>
        <hotSpot x="32" xunits="pixels" y="64" yunits="insetPixels"/>
      </IconStyle>
      <LabelStyle>
        <scale>1</scale>
      </LabelStyle>
    </Style>
    <StyleMap id="icon-1899-4E342E">
      <Pair>
        <key>normal</key>
        <styleUrl>#icon-1899-4E342E-normal</styleUrl>
      </Pair>
      <Pair>
        <key>highlight</key>
        <styleUrl>#icon-1899-4E342E-highlight</styleUrl>
      </Pair>
    </StyleMap>
    <Style id="icon-1899-673AB7-normal">
      <IconStyle>
        <color>ffb73a67</color>
        <scale>1</scale>
        <Icon>
          <href>https://www.gstatic.com/mapspro/images/stock/503-wht-blank_maps.png</href>
        </Icon>
        <hotSpot x="32" xunits="pixels" y="64" yunits="insetPixels"/>
      </IconStyle>
      <LabelStyle>
        <scale>0</scale>
      </LabelStyle>
    </Style>
    <Style id="icon-1899-673AB7-highlight">
      <IconStyle>
        <color>ffb73a67</color>
        <scale>1</scale>
        <Icon>
          <href>https://www.gstatic.com/mapspro/images/stock/503-wht-blank_maps.png</href>
        </Icon>
        <hotSpot x="32" xunits="pixels" y="64" yunits="insetPixels"/>
      </IconStyle>
      <LabelStyle>
        <scale>1</scale>
      </LabelStyle>
    </Style>
    <StyleMap id="icon-1899-673AB7">
      <Pair>
        <key>normal</key>
        <styleUrl>#icon-1899-673AB7-normal</styleUrl>
      </Pair>
      <Pair>
        <key>highlight</key>
        <styleUrl>#icon-1899-673AB7-highlight</styleUrl>
      </Pair>
    </StyleMap>
    <Style id="icon-1899-795548-normal">
      <IconStyle>
        <color>ff485579</color>
        <scale>1</scale>
        <Icon>
          <href>https://www.gstatic.com/mapspro/images/stock/503-wht-blank_maps.png</href>
        </Icon>
        <hotSpot x="32" xunits="pixels" y="64" yunits="insetPixels"/>
      </IconStyle>
      <LabelStyle>
        <scale>0</scale>
      </LabelStyle>
    </Style>
    <Style id="icon-1899-795548-highlight">
      <IconStyle>
        <color>ff485579</color>
        <scale>1</scale>
        <Icon>
          <href>https://www.gstatic.com/mapspro/images/stock/503-wht-blank_maps.png</href>
        </Icon>
        <hotSpot x="32" xunits="pixels" y="64" yunits="insetPixels"/>
      </IconStyle>
      <LabelStyle>
        <scale>1</scale>
      </LabelStyle>
    </Style>
    <StyleMap id="icon-1899-795548">
      <Pair>
        <key>normal</key>
        <styleUrl>#icon-1899-795548-normal</styleUrl>
      </Pair>
      <Pair>
        <key>highlight</key>
        <styleUrl>#icon-1899-795548-highlight</styleUrl>
      </Pair>
    </StyleMap>
    <Style id="icon-1899-7CB342-normal">
      <IconStyle>
        <color>ff42b37c</color>
        <scale>1</scale>
        <Icon>
          <href>https://www.gstatic.com/mapspro/images/stock/503-wht-blank_maps.png</href>
        </Icon>
        <hotSpot x="32" xunits="pixels" y="64" yunits="insetPixels"/>
      </IconStyle>
      <LabelStyle>
        <scale>0</scale>
      </LabelStyle>
    </Style>
    <Style id="icon-1899-7CB342-highlight">
      <IconStyle>
        <color>ff42b37c</color>
        <scale>1</scale>
        <Icon>
          <href>https://www.gstatic.com/mapspro/images/stock/503-wht-blank_maps.png</href>
        </Icon>
        <hotSpot x="32" xunits="pixels" y="64" yunits="insetPixels"/>
      </IconStyle>
      <LabelStyle>
        <scale>1</scale>
      </LabelStyle>
    </Style>
    <StyleMap id="icon-1899-7CB342">
      <Pair>
        <key>normal</key>
        <styleUrl>#icon-1899-7CB342-normal</styleUrl>
      </Pair>
      <Pair>
        <key>highlight</key>
        <styleUrl>#icon-1899-7CB342-highlight</styleUrl>
      </Pair>
    </StyleMap>
    <Style id="icon-1899-F9A825-normal">
      <IconStyle>
        <color>ff25a8f9</color>
        <scale>1</scale>
        <Icon>
          <href>https://www.gstatic.com/mapspro/images/stock/503-wht-blank_maps.png</href>
        </Icon>
        <hotSpot x="32" xunits="pixels" y="64" yunits="insetPixels"/>
      </IconStyle>
      <LabelStyle>
        <scale>0</scale>
      </LabelStyle>
    </Style>
    <Style id="icon-1899-F9A825-highlight">
      <IconStyle>
        <color>ff25a8f9</color>
        <scale>1</scale>
        <Icon>
          <href>https://www.gstatic.com/mapspro/images/stock/503-wht-blank_maps.png</href>
        </Icon>
        <hotSpot x="32" xunits="pixels" y="64" yunits="insetPixels"/>
      </IconStyle>
      <LabelStyle>
        <scale>1</scale>
      </LabelStyle>
    </Style>
    <StyleMap id="icon-1899-F9A825">
      <Pair>
        <key>normal</key>
        <styleUrl>#icon-1899-F9A825-normal</styleUrl>
      </Pair>
      <Pair>
        <key>highlight</key>
        <styleUrl>#icon-1899-F9A825-highlight</styleUrl>
      </Pair>
    </StyleMap>
    <Style id="icon-1899-FF5252-normal">
      <IconStyle>
        <color>ff5252ff</color>
        <scale>1</scale>
        <Icon>
          <href>https://www.gstatic.com/mapspro/images/stock/503-wht-blank_maps.png</href>
        </Icon>
        <hotSpot x="32" xunits="pixels" y="64" yunits="insetPixels"/>
      </IconStyle>
      <LabelStyle>
        <scale>0</scale>
      </LabelStyle>
    </Style>
    <Style id="icon-1899-FF5252-highlight">
      <IconStyle>
        <color>ff5252ff</color>
        <scale>1</scale>
        <Icon>
          <href>https://www.gstatic.com/mapspro/images/stock/503-wht-blank_maps.png</href>
        </Icon>
        <hotSpot x="32" xunits="pixels" y="64" yunits="insetPixels"/>
      </IconStyle>
      <LabelStyle>
        <scale>1</scale>
      </LabelStyle>
    </Style>
    <StyleMap id="icon-1899-FF5252">
      <Pair>
        <key>normal</key>
        <styleUrl>#icon-1899-FF5252-normal</styleUrl>
      </Pair>
      <Pair>
        <key>highlight</key>
        <styleUrl>#icon-1899-FF5252-highlight</styleUrl>
      </Pair>
    </StyleMap>
    <Style id="icon-1899-FFD600-normal">
      <IconStyle>
        <color>ff00d6ff</color>
        <scale>1</scale>
        <Icon>
          <href>https://www.gstatic.com/mapspro/images/stock/503-wht-blank_maps.png</href>
        </Icon>
        <hotSpot x="32" xunits="pixels" y="64" yunits="insetPixels"/>
      </IconStyle>
      <LabelStyle>
        <scale>0</scale>
      </LabelStyle>
    </Style>
    <Style id="icon-1899-FFD600-highlight">
      <IconStyle>
        <color>ff00d6ff</color>
        <scale>1</scale>
        <Icon>
          <href>https://www.gstatic.com/mapspro/images/stock/503-wht-blank_maps.png</href>
        </Icon>
        <hotSpot x="32" xunits="pixels" y="64" yunits="insetPixels"/>
      </IconStyle>
      <LabelStyle>
        <scale>1</scale>
      </LabelStyle>
    </Style>
    <StyleMap id="icon-1899-FFD600">
      <Pair>
        <key>normal</key>
        <styleUrl>#icon-1899-FFD600-normal</styleUrl>
      </Pair>
      <Pair>
        <key>highlight</key>
        <styleUrl>#icon-1899-FFD600-highlight</styleUrl>
      </Pair>
    </StyleMap>
    <Style id="icon-1899-FFEA00-normal">
      <IconStyle>
        <color>ff00eaff</color>
        <scale>1</scale>
        <Icon>
          <href>https://www.gstatic.com/mapspro/images/stock/503-wht-blank_maps.png</href>
        </Icon>
        <hotSpot x="32" xunits="pixels" y="64" yunits="insetPixels"/>
      </IconStyle>
      <LabelStyle>
        <scale>0</scale>
      </LabelStyle>
    </Style>
    <Style id="icon-1899-FFEA00-highlight">
      <IconStyle>
        <color>ff00eaff</color>
        <scale>1</scale>
        <Icon>
          <href>https://www.gstatic.com/mapspro/images/stock/503-wht-blank_maps.png</href>
        </Icon>
        <hotSpot x="32" xunits="pixels" y="64" yunits="insetPixels"/>
      </IconStyle>
      <LabelStyle>
        <scale>1</scale>
      </LabelStyle>
    </Style>
    <StyleMap id="icon-1899-FFEA00">
      <Pair>
        <key>normal</key>
        <styleUrl>#icon-1899-FFEA00-normal</styleUrl>
      </Pair>
      <Pair>
        <key>highlight</key>
        <styleUrl>#icon-1899-FFEA00-highlight</styleUrl>
      </Pair>
    </StyleMap>
    <Folder>
      <name>Sys_seagrass_map.xlsx</name>
      <Placemark>
        <name>marina</name>
        <description><![CDATA[Title: 3D model system for hydrodynamics, eutrophication and nutrient transport<br>Authors: Rasmussen et al.<br>PubYear: 2000<br>Study Design: <br>Study Type: <br>Other Study: Model<br>Management/Restoration: <br>Zostera Species 2: <br>Location-Name: Danish fjord, (Odense Fjord, Funen).<br>Location-GPS: (55 28 N, 10 28 E).<br>Latitude: 55.46667<br>Longitude: 10.46667<br>Stressor 1: Hydrodynamics<br>Stressor 2: Nutrients<br>Stressor 3: <br>Stressor 4: <br>Plant, Community, or Environmental Response Variables?: Plant, Community, & Environment<br>Plant Response Variable 1: Growth<br>Plant Response Variable 2: <br>Plant Response Variable 3: <br>Plant Response Variable 4: <br>Community Response Variable 1: Macroalgae<br>Community Response Variable 2: Chlorophyll A<br>Community Response Variable 3: Invertebrates<br>Community Response Variable 4: Seagrass competition<br>Environment Response Variable 1: Water Column Dissolved Oxygen<br>Environment Response Variable 2: Water Column Nutrients<br>Environment Response Variable 3: Sediment Characteristics<br>Environment Response Variable 4: Sediment Nutrients]]></description>
        <styleUrl>#icon-1899-0288D1</styleUrl>
        <ExtendedData>
          <Data name="Title">
            <value>3D model system for hydrodynamics, eutrophication and nutrient transport</value>
          </Data>
          <Data name="Authors">
            <value>Rasmussen et al.</value>
          </Data>
          <Data name="PubYear">
            <value>2000.0</value>
          </Data>
          <Data name="Study Design">
            <value/>
          </Data>
          <Data name="Study Type">
            <value/>
          </Data>
          <Data name="Other Study">
            <value>Model</value>
          </Data>
          <Data name="Management/Restoration">
            <value/>
          </Data>
          <Data name="Zostera Species 2">
            <value/>
          </Data>
          <Data name="Location-Name">
            <value>Danish fjord, (Odense Fjord, Funen).</value>
          </Data>
          <Data name="Location-GPS">
            <value>(55 28 N, 10 28 E).</value>
          </Data>
          <Data name="Latitude">
            <value>55.46667</value>
          </Data>
          <Data name="Longitude">
            <value>10.46667</value>
          </Data>
          <Data name="Stressor 1">
            <value>Hydrodynamics</value>
          </Data>
          <Data name="Stressor 2">
            <value>Nutrients</value>
          </Data>
          <Data name="Stressor 3">
            <value/>
          </Data>
          <Data name="Stressor 4">
            <value/>
          </Data>
          <Data name="Plant, Community, or Environmental Response Variables?">
            <value><![CDATA[Plant, Community, & Environment]]></value>
          </Data>
          <Data name="Plant Response Variable 1">
            <value>Growth</value>
          </Data>
          <Data name="Plant Response Variable 2">
            <value/>
          </Data>
          <Data name="Plant Response Variable 3">
            <value/>
          </Data>
          <Data name="Plant Response Variable 4">
            <value/>
          </Data>
          <Data name="Community Response Variable 1">
            <value>Macroalgae</value>
          </Data>
          <Data name="Community Response Variable 2">
            <value>Chlorophyll A</value>
          </Data>
          <Data name="Community Response Variable 3">
            <value>Invertebrates</value>
          </Data>
          <Data name="Community Response Variable 4">
            <value>Seagrass competition</value>
          </Data>
          <Data name="Environment Response Variable 1">
            <value>Water Column Dissolved Oxygen</value>
          </Data>
          <Data name="Environment Response Variable 2">
            <value>Water Column Nutrients</value>
          </Data>
          <Data name="Environment Response Variable 3">
            <value>Sediment Characteristics</value>
          </Data>
          <Data name="Environment Response Variable 4">
            <value>Sediment Nutrients</value>
          </Data>
        </ExtendedData>
        <Point>
          <coordinates>
            10.46667,55.46667,0
          </coordinates>
        </Point>
      </Placemark>
      <Placemark>
        <name>muelleri</name>
        <description><![CDATA[Title: A biophysical representation of seagrass growth for application in a complex shallow-water biogeochemical model<br>Authors: Baird et al. <br>PubYear: 2016<br>Study Design: <br>Study Type: <br>Other Study: Model<br>Management/Restoration: <br>Zostera Species 2: <br>Location-Name:  Gladstone Harbour, on the northeast coast of Australia<br>Location-GPS: <br>Latitude: -23.86770<br>Longitude: 151.35682<br>Stressor 1: Light<br>Stressor 2: Nutrients<br>Stressor 3: Sediment<br>Stressor 4: Temperature<br>Plant, Community, or Environmental Response Variables?: Plant, Community, & Environment<br>Plant Response Variable 1: Physiological Measures<br>Plant Response Variable 2: Growth<br>Plant Response Variable 3: Shoot Survival<br>Plant Response Variable 4: <br>Community Response Variable 1: Seagrass competition<br>Community Response Variable 2: Distribution<br>Community Response Variable 3: <br>Community Response Variable 4: <br>Environment Response Variable 1: Sediment Characteristics<br>Environment Response Variable 2: Water Column Dissolved Oxygen<br>Environment Response Variable 3: Sediment Nutrients<br>Environment Response Variable 4: Water Column Nutrients]]></description>
        <styleUrl>#icon-1899-795548</styleUrl>
        <ExtendedData>
          <Data name="Title">
            <value>A biophysical representation of seagrass growth for application in a complex shallow-water biogeochemical model</value>
          </Data>
          <Data name="Authors">
            <value>Baird et al. </value>
          </Data>
          <Data name="PubYear">
            <value>2016.0</value>
          </Data>
          <Data name="Study Design">
            <value/>
          </Data>
          <Data name="Study Type">
            <value/>
          </Data>
          <Data name="Other Study">
            <value>Model</value>
          </Data>
          <Data name="Management/Restoration">
            <value/>
          </Data>
          <Data name="Zostera Species 2">
            <value/>
          </Data>
          <Data name="Location-Name">
            <value> Gladstone Harbour, on the northeast coast of Australia</value>
          </Data>
          <Data name="Location-GPS">
            <value/>
          </Data>
          <Data name="Latitude">
            <value>-23.86770</value>
          </Data>
          <Data name="Longitude">
            <value>151.35682</value>
          </Data>
          <Data name="Stressor 1">
            <value>Light</value>
          </Data>
          <Data name="Stressor 2">
            <value>Nutrients</value>
          </Data>
          <Data name="Stressor 3">
            <value>Sediment</value>
          </Data>
          <Data name="Stressor 4">
            <value>Temperature</value>
          </Data>
          <Data name="Plant, Community, or Environmental Response Variables?">
            <value><![CDATA[Plant, Community, & Environment]]></value>
          </Data>
          <Data name="Plant Response Variable 1">
            <value>Physiological Measures</value>
          </Data>
          <Data name="Plant Response Variable 2">
            <value>Growth</value>
          </Data>
          <Data name="Plant Response Variable 3">
            <value>Shoot Survival</value>
          </Data>
          <Data name="Plant Response Variable 4">
            <value/>
          </Data>
          <Data name="Community Response Variable 1">
            <value>Seagrass competition</value>
          </Data>
          <Data name="Community Response Variable 2">
            <value>Distribution</value>
          </Data>
          <Data name="Community Response Variable 3">
            <value/>
          </Data>
          <Data name="Community Response Variable 4">
            <value/>
          </Data>
          <Data name="Environment Response Variable 1">
            <value>Sediment Characteristics</value>
          </Data>
          <Data name="Environment Response Variable 2">
            <value>Water Column Dissolved Oxygen</value>
          </Data>
          <Data name="Environment Response Variable 3">
            <value>Sediment Nutrients</value>
          </Data>
          <Data name="Environment Response Variable 4">
            <value>Water Column Nutrients</value>
          </Data>
        </ExtendedData>
        <Point>
          <coordinates>
            151.35682,-23.8677,0
          </coordinates>
        </Point>
      </Placemark>
      <Placemark>
        <name>marina</name>
        <description><![CDATA[Title: A buffer sensitive inorganic carbon utilisation system in Zostera marina<br>Authors: Hellblom et al. <br>PubYear: 2001<br>Study Design: Mesocosm<br>Study Type: Manipulative<br>Other Study: <br>Management/Restoration: <br>Zostera Species 2: <br>Location-Name: Kristineberg Marine Research Station, Fiskebäckskil, at the Swedish West Coast<br>Location-GPS: <br>Latitude: 58.24986<br>Longitude: 11.44449<br>Stressor 1: Acidification<br>Stressor 2: Carbon<br>Stressor 3: <br>Stressor 4: <br>Plant, Community, or Environmental Response Variables?: Plant<br>Plant Response Variable 1: Photosynthetic Output<br>Plant Response Variable 2: <br>Plant Response Variable 3: <br>Plant Response Variable 4: <br>Community Response Variable 1: <br>Community Response Variable 2: <br>Community Response Variable 3: <br>Community Response Variable 4: <br>Environment Response Variable 1: <br>Environment Response Variable 2: <br>Environment Response Variable 3: <br>Environment Response Variable 4: ]]></description>
        <styleUrl>#icon-1899-0288D1</styleUrl>
        <ExtendedData>
          <Data name="Title">
            <value>A buffer sensitive inorganic carbon utilisation system in Zostera marina</value>
          </Data>
          <Data name="Authors">
            <value>Hellblom et al. </value>
          </Data>
          <Data name="PubYear">
            <value>2001.0</value>
          </Data>
          <Data name="Study Design">
            <value>Mesocosm</value>
          </Data>
          <Data name="Study Type">
            <value>Manipulative</value>
          </Data>
          <Data name="Other Study">
            <value/>
          </Data>
          <Data name="Management/Restoration">
            <value/>
          </Data>
          <Data name="Zostera Species 2">
            <value/>
          </Data>
          <Data name="Location-Name">
            <value>Kristineberg Marine Research Station, Fiskebäckskil, at the Swedish West Coast</value>
          </Data>
          <Data name="Location-GPS">
            <value/>
          </Data>
          <Data name="Latitude">
            <value>58.24986</value>
          </Data>
          <Data name="Longitude">
            <value>11.44449</value>
          </Data>
          <Data name="Stressor 1">
            <value>Acidification</value>
          </Data>
          <Data name="Stressor 2">
            <value>Carbon</value>
          </Data>
          <Data name="Stressor 3">
            <value/>
          </Data>
          <Data name="Stressor 4">
            <value/>
          </Data>
          <Data name="Plant, Community, or Environmental Response Variables?">
            <value>Plant</value>
          </Data>
          <Data name="Plant Response Variable 1">
            <value>Photosynthetic Output</value>
          </Data>
          <Data name="Plant Response Variable 2">
            <value/>
          </Data>
          <Data name="Plant Response Variable 3">
            <value/>
          </Data>
          <Data name="Plant Response Variable 4">
            <value/>
          </Data>
          <Data name="Community Response Variable 1">
            <value/>
          </Data>
          <Data name="Community Response Variable 2">
            <value/>
          </Data>
          <Data name="Community Response Variable 3">
            <value/>
          </Data>
          <Data name="Community Response Variable 4">
            <value/>
          </Data>
          <Data name="Environment Response Variable 1">
            <value/>
          </Data>
          <Data name="Environment Response Variable 2">
            <value/>
          </Data>
          <Data name="Environment Response Variable 3">
            <value/>
          </Data>
          <Data name="Environment Response Variable 4">
            <value/>
          </Data>
        </ExtendedData>
        <Point>
          <coordinates>
            11.44449,58.24986,0
          </coordinates>
        </Point>
      </Placemark>
      <Placemark>
        <name>noltii</name>
        <description><![CDATA[Title: A comparison between fluid shear stress reduction by halophytic plants in Venice Lagoon, Italy and Rustico Bay, Canada - analyses of in situ measurements<br>Authors: Thompson et al. <br>PubYear: 2004<br>Study Design: Field<br>Study Type: Survey<br>Other Study: <br>Management/Restoration: <br>Zostera Species 2: <br>Location-Name: Venice Lagoon<br>Location-GPS: <br>Latitude: 45.25475<br>Longitude: 12.25189<br>Stressor 1: Hydrodynamics<br>Stressor 2: Sediment<br>Stressor 3: <br>Stressor 4: <br>Plant, Community, or Environmental Response Variables?: Environment<br>Plant Response Variable 1: <br>Plant Response Variable 2: <br>Plant Response Variable 3: <br>Plant Response Variable 4: <br>Community Response Variable 1: <br>Community Response Variable 2: <br>Community Response Variable 3: <br>Community Response Variable 4: <br>Environment Response Variable 1: Sediment Characteristics<br>Environment Response Variable 2: <br>Environment Response Variable 3: <br>Environment Response Variable 4: ]]></description>
        <styleUrl>#icon-1899-F9A825</styleUrl>
        <ExtendedData>
          <Data name="Title">
            <value>A comparison between fluid shear stress reduction by halophytic plants in Venice Lagoon, Italy and Rustico Bay, Canada - analyses of in situ measurements</value>
          </Data>
          <Data name="Authors">
            <value>Thompson et al. </value>
          </Data>
          <Data name="PubYear">
            <value>2004.0</value>
          </Data>
          <Data name="Study Design">
            <value>Field</value>
          </Data>
          <Data name="Study Type">
            <value>Survey</value>
          </Data>
          <Data name="Other Study">
            <value/>
          </Data>
          <Data name="Management/Restoration">
            <value/>
          </Data>
          <Data name="Zostera Species 2">
            <value/>
          </Data>
          <Data name="Location-Name">
            <value>Venice Lagoon</value>
          </Data>
          <Data name="Location-GPS">
            <value/>
          </Data>
          <Data name="Latitude">
            <value>45.25475</value>
          </Data>
          <Data name="Longitude">
            <value>12.25189</value>
          </Data>
          <Data name="Stressor 1">
            <value>Hydrodynamics</value>
          </Data>
          <Data name="Stressor 2">
            <value>Sediment</value>
          </Data>
          <Data name="Stressor 3">
            <value/>
          </Data>
          <Data name="Stressor 4">
            <value/>
          </Data>
          <Data name="Plant, Community, or Environmental Response Variables?">
            <value>Environment</value>
          </Data>
          <Data name="Plant Response Variable 1">
            <value/>
          </Data>
          <Data name="Plant Response Variable 2">
            <value/>
          </Data>
          <Data name="Plant Response Variable 3">
            <value/>
          </Data>
          <Data name="Plant Response Variable 4">
            <value/>
          </Data>
          <Data name="Community Response Variable 1">
            <value/>
          </Data>
          <Data name="Community Response Variable 2">
            <value/>
          </Data>
          <Data name="Community Response Variable 3">
            <value/>
          </Data>
          <Data name="Community Response Variable 4">
            <value/>
          </Data>
          <Data name="Environment Response Variable 1">
            <value>Sediment Characteristics</value>
          </Data>
          <Data name="Environment Response Variable 2">
            <value/>
          </Data>
          <Data name="Environment Response Variable 3">
            <value/>
          </Data>
          <Data name="Environment Response Variable 4">
            <value/>
          </Data>
        </ExtendedData>
        <Point>
          <coordinates>
            12.25189,45.25475,0
          </coordinates>
        </Point>
      </Placemark>
      <Placemark>
        <name>marina</name>
        <description><![CDATA[Title: A comparison of growth patterns between non-indigenous Halophila nipponica and the native sympatric Zostera marina on the southern coast of the Korean peninsula<br>Authors: Park, Kim, & Lee<br>PubYear: 2017<br>Study Design: Field<br>Study Type: Survey<br>Other Study: <br>Management/Restoration: <br>Zostera Species 2: <br>Location-Name: Ando Island, South Korea<br>Location-GPS: 34.481654 N, 127.808864 E<br>Latitude: 34.48165<br>Longitude: 127.80886<br>Stressor 1: Light<br>Stressor 2: Nutrients<br>Stressor 3: Temperature<br>Stressor 4: Invasion<br>Plant, Community, or Environmental Response Variables?: Plant, Community, & Environment<br>Plant Response Variable 1: Shoot Density<br>Plant Response Variable 2: Growth<br>Plant Response Variable 3: Physiological Measures<br>Plant Response Variable 4: <br>Community Response Variable 1: Distribution<br>Community Response Variable 2: Organismal Diversity<br>Community Response Variable 3: <br>Community Response Variable 4: <br>Environment Response Variable 1: Water Column Nutrients<br>Environment Response Variable 2: Water Column Temperature<br>Environment Response Variable 3: Water Column Turbidity<br>Environment Response Variable 4: ]]></description>
        <styleUrl>#icon-1899-0288D1</styleUrl>
        <ExtendedData>
          <Data name="Title">
            <value>A comparison of growth patterns between non-indigenous Halophila nipponica and the native sympatric Zostera marina on the southern coast of the Korean peninsula</value>
          </Data>
          <Data name="Authors">
            <value><![CDATA[Park, Kim, & Lee]]></value>
          </Data>
          <Data name="PubYear">
            <value>2017.0</value>
          </Data>
          <Data name="Study Design">
            <value>Field</value>
          </Data>
          <Data name="Study Type">
            <value>Survey</value>
          </Data>
          <Data name="Other Study">
            <value/>
          </Data>
          <Data name="Management/Restoration">
            <value/>
          </Data>
          <Data name="Zostera Species 2">
            <value/>
          </Data>
          <Data name="Location-Name">
            <value>Ando Island, South Korea</value>
          </Data>
          <Data name="Location-GPS">
            <value>34.481654 N, 127.808864 E</value>
          </Data>
          <Data name="Latitude">
            <value>34.48165</value>
          </Data>
          <Data name="Longitude">
            <value>127.80886</value>
          </Data>
          <Data name="Stressor 1">
            <value>Light</value>
          </Data>
          <Data name="Stressor 2">
            <value>Nutrients</value>
          </Data>
          <Data name="Stressor 3">
            <value>Temperature</value>
          </Data>
          <Data name="Stressor 4">
            <value>Invasion</value>
          </Data>
          <Data name="Plant, Community, or Environmental Response Variables?">
            <value><![CDATA[Plant, Community, & Environment]]></value>
          </Data>
          <Data name="Plant Response Variable 1">
            <value>Shoot Density</value>
          </Data>
          <Data name="Plant Response Variable 2">
            <value>Growth</value>
          </Data>
          <Data name="Plant Response Variable 3">
            <value>Physiological Measures</value>
          </Data>
          <Data name="Plant Response Variable 4">
            <value/>
          </Data>
          <Data name="Community Response Variable 1">
            <value>Distribution</value>
          </Data>
          <Data name="Community Response Variable 2">
            <value>Organismal Diversity</value>
          </Data>
          <Data name="Community Response Variable 3">
            <value/>
          </Data>
          <Data name="Community Response Variable 4">
            <value/>
          </Data>
          <Data name="Environment Response Variable 1">
            <value>Water Column Nutrients</value>
          </Data>
          <Data name="Environment Response Variable 2">
            <value>Water Column Temperature</value>
          </Data>
          <Data name="Environment Response Variable 3">
            <value>Water Column Turbidity</value>
          </Data>
          <Data name="Environment Response Variable 4">
            <value/>
          </Data>
        </ExtendedData>
        <Point>
          <coordinates>
            127.80886,34.48165,0
          </coordinates>
        </Point>
      </Placemark>
      <Placemark>
        <name>marina</name>
        <description><![CDATA[Title: A dynamic model describing the seasonal variations in growth and the distribution of eelgrass (Zostera marina L.) I. Model theory<br>Authors: Bach 1992<br>PubYear: 1992<br>Study Design: Field<br>Study Type: Survey<br>Other Study: <br>Management/Restoration: <br>Zostera Species 2: <br>Location-Name: Masnedø, Sealand, Denmark<br>Location-GPS: <br>Latitude: 54.98032<br>Longitude: 11.89743<br>Stressor 1: Light<br>Stressor 2: Temperature<br>Stressor 3: Nutrients<br>Stressor 4: <br>Plant, Community, or Environmental Response Variables?: Plant & Community<br>Plant Response Variable 1: Shoot Density<br>Plant Response Variable 2: Growth<br>Plant Response Variable 3: Physiological Measures<br>Plant Response Variable 4: <br>Community Response Variable 1: Chlorophyll A<br>Community Response Variable 2: <br>Community Response Variable 3: <br>Community Response Variable 4: <br>Environment Response Variable 1: <br>Environment Response Variable 2: <br>Environment Response Variable 3: <br>Environment Response Variable 4: ]]></description>
        <styleUrl>#icon-1899-0288D1</styleUrl>
        <ExtendedData>
          <Data name="Title">
            <value>A dynamic model describing the seasonal variations in growth and the distribution of eelgrass (Zostera marina L.) I. Model theory</value>
          </Data>
          <Data name="Authors">
            <value>Bach 1992</value>
          </Data>
          <Data name="PubYear">
            <value>1992.0</value>
          </Data>
          <Data name="Study Design">
            <value>Field</value>
          </Data>
          <Data name="Study Type">
            <value>Survey</value>
          </Data>
          <Data name="Other Study">
            <value/>
          </Data>
          <Data name="Management/Restoration">
            <value/>
          </Data>
          <Data name="Zostera Species 2">
            <value/>
          </Data>
          <Data name="Location-Name">
            <value>Masnedø, Sealand, Denmark</value>
          </Data>
          <Data name="Location-GPS">
            <value/>
          </Data>
          <Data name="Latitude">
            <value>54.98032</value>
          </Data>
          <Data name="Longitude">
            <value>11.89743</value>
          </Data>
          <Data name="Stressor 1">
            <value>Light</value>
          </Data>
          <Data name="Stressor 2">
            <value>Temperature</value>
          </Data>
          <Data name="Stressor 3">
            <value>Nutrients</value>
          </Data>
          <Data name="Stressor 4">
            <value/>
          </Data>
          <Data name="Plant, Community, or Environmental Response Variables?">
            <value><![CDATA[Plant & Community]]></value>
          </Data>
          <Data name="Plant Response Variable 1">
            <value>Shoot Density</value>
          </Data>
          <Data name="Plant Response Variable 2">
            <value>Growth</value>
          </Data>
          <Data name="Plant Response Variable 3">
            <value>Physiological Measures</value>
          </Data>
          <Data name="Plant Response Variable 4">
            <value/>
          </Data>
          <Data name="Community Response Variable 1">
            <value>Chlorophyll A</value>
          </Data>
          <Data name="Community Response Variable 2">
            <value/>
          </Data>
          <Data name="Community Response Variable 3">
            <value/>
          </Data>
          <Data name="Community Response Variable 4">
            <value/>
          </Data>
          <Data name="Environment Response Variable 1">
            <value/>
          </Data>
          <Data name="Environment Response Variable 2">
            <value/>
          </Data>
          <Data name="Environment Response Variable 3">
            <value/>
          </Data>
          <Data name="Environment Response Variable 4">
            <value/>
          </Data>
        </ExtendedData>
        <Point>
          <coordinates>
            11.89743,54.98032,0
          </coordinates>
        </Point>
      </Placemark>
      <Placemark>
        <name>marina</name>
        <description><![CDATA[Title: A dynamical model for characterising seasonality effects on eelgrass plastochron intervals<br>Authors: E. SOlana-Arellano et al. <br>PubYear: 2010<br>Study Design: Mesocosm<br>Study Type: Manipulative<br>Other Study: <br>Management/Restoration: <br>Zostera Species 2: <br>Location-Name: punta banda estuary a shallow coastal lagood near ensenada baja california <br>Location-GPS: <br>Latitude: 31.71667<br>Longitude: -116.61667<br>Stressor 1: Light<br>Stressor 2: Temperature<br>Stressor 3: Nutrients<br>Stressor 4: <br>Plant, Community, or Environmental Response Variables?: Plant<br>Plant Response Variable 1: Shoot Survival<br>Plant Response Variable 2: Growth<br>Plant Response Variable 3: <br>Plant Response Variable 4: <br>Community Response Variable 1: <br>Community Response Variable 2: <br>Community Response Variable 3: <br>Community Response Variable 4: <br>Environment Response Variable 1: <br>Environment Response Variable 2: <br>Environment Response Variable 3: <br>Environment Response Variable 4: ]]></description>
        <styleUrl>#icon-1899-0288D1</styleUrl>
        <ExtendedData>
          <Data name="Title">
            <value>A dynamical model for characterising seasonality effects on eelgrass plastochron intervals</value>
          </Data>
          <Data name="Authors">
            <value>E. SOlana-Arellano et al. </value>
          </Data>
          <Data name="PubYear">
            <value>2010.0</value>
          </Data>
          <Data name="Study Design">
            <value>Mesocosm</value>
          </Data>
          <Data name="Study Type">
            <value>Manipulative</value>
          </Data>
          <Data name="Other Study">
            <value/>
          </Data>
          <Data name="Management/Restoration">
            <value/>
          </Data>
          <Data name="Zostera Species 2">
            <value/>
          </Data>
          <Data name="Location-Name">
            <value>punta banda estuary a shallow coastal lagood near ensenada baja california </value>
          </Data>
          <Data name="Location-GPS">
            <value/>
          </Data>
          <Data name="Latitude">
            <value>31.71667</value>
          </Data>
          <Data name="Longitude">
            <value>-116.61667</value>
          </Data>
          <Data name="Stressor 1">
            <value>Light</value>
          </Data>
          <Data name="Stressor 2">
            <value>Temperature</value>
          </Data>
          <Data name="Stressor 3">
            <value>Nutrients</value>
          </Data>
          <Data name="Stressor 4">
            <value/>
          </Data>
          <Data name="Plant, Community, or Environmental Response Variables?">
            <value>Plant</value>
          </Data>
          <Data name="Plant Response Variable 1">
            <value>Shoot Survival</value>
          </Data>
          <Data name="Plant Response Variable 2">
            <value>Growth</value>
          </Data>
          <Data name="Plant Response Variable 3">
            <value/>
          </Data>
          <Data name="Plant Response Variable 4">
            <value/>
          </Data>
          <Data name="Community Response Variable 1">
            <value/>
          </Data>
          <Data name="Community Response Variable 2">
            <value/>
          </Data>
          <Data name="Community Response Variable 3">
            <value/>
          </Data>
          <Data name="Community Response Variable 4">
            <value/>
          </Data>
          <Data name="Environment Response Variable 1">
            <value/>
          </Data>
          <Data name="Environment Response Variable 2">
            <value/>
          </Data>
          <Data name="Environment Response Variable 3">
            <value/>
          </Data>
          <Data name="Environment Response Variable 4">
            <value/>
          </Data>
        </ExtendedData>
        <Point>
          <coordinates>
            -116.61667,31.71667,0
          </coordinates>
        </Point>
      </Placemark>
      <Placemark>
        <name>japonica</name>
        <description><![CDATA[Title: A healthy trophic structure underlies the resistance of pristine seagrass beds to nutrient enrichment<br>Authors: Yan et al., 2020<br>PubYear: 2020<br>Study Design: Mesocosm<br>Study Type: Manipulative<br>Other Study: <br>Management/Restoration: <br>Zostera Species 2: <br>Location-Name: Yellow River Delta National Nature Reserve, Northeast China<br>Location-GPS: 37.58 N, 118.55 E<br>Latitude: 37.58333<br>Longitude: 118.55000<br>Stressor 1: Nutrients<br>Stressor 2: Herbivory<br>Stressor 3: <br>Stressor 4: <br>Plant, Community, or Environmental Response Variables?: Plant, Community, & Environment<br>Plant Response Variable 1: Shoot Density<br>Plant Response Variable 2: Physiological Measures<br>Plant Response Variable 3: <br>Plant Response Variable 4: <br>Community Response Variable 1: Organismal Diversity<br>Community Response Variable 2: Epiphytes<br>Community Response Variable 3: <br>Community Response Variable 4: <br>Environment Response Variable 1: Water Column Nutrients<br>Environment Response Variable 2: Water Column Turbidity<br>Environment Response Variable 3: <br>Environment Response Variable 4: ]]></description>
        <styleUrl>#icon-1899-673AB7</styleUrl>
        <ExtendedData>
          <Data name="Title">
            <value>A healthy trophic structure underlies the resistance of pristine seagrass beds to nutrient enrichment</value>
          </Data>
          <Data name="Authors">
            <value>Yan et al., 2020</value>
          </Data>
          <Data name="PubYear">
            <value>2020.0</value>
          </Data>
          <Data name="Study Design">
            <value>Mesocosm</value>
          </Data>
          <Data name="Study Type">
            <value>Manipulative</value>
          </Data>
          <Data name="Other Study">
            <value/>
          </Data>
          <Data name="Management/Restoration">
            <value/>
          </Data>
          <Data name="Zostera Species 2">
            <value/>
          </Data>
          <Data name="Location-Name">
            <value>Yellow River Delta National Nature Reserve, Northeast China</value>
          </Data>
          <Data name="Location-GPS">
            <value>37.58 N, 118.55 E</value>
          </Data>
          <Data name="Latitude">
            <value>37.58333</value>
          </Data>
          <Data name="Longitude">
            <value>118.55000</value>
          </Data>
          <Data name="Stressor 1">
            <value>Nutrients</value>
          </Data>
          <Data name="Stressor 2">
            <value>Herbivory</value>
          </Data>
          <Data name="Stressor 3">
            <value/>
          </Data>
          <Data name="Stressor 4">
            <value/>
          </Data>
          <Data name="Plant, Community, or Environmental Response Variables?">
            <value><![CDATA[Plant, Community, & Environment]]></value>
          </Data>
          <Data name="Plant Response Variable 1">
            <value>Shoot Density</value>
          </Data>
          <Data name="Plant Response Variable 2">
            <value>Physiological Measures</value>
          </Data>
          <Data name="Plant Response Variable 3">
            <value/>
          </Data>
          <Data name="Plant Response Variable 4">
            <value/>
          </Data>
          <Data name="Community Response Variable 1">
            <value>Organismal Diversity</value>
          </Data>
          <Data name="Community Response Variable 2">
            <value>Epiphytes</value>
          </Data>
          <Data name="Community Response Variable 3">
            <value/>
          </Data>
          <Data name="Community Response Variable 4">
            <value/>
          </Data>
          <Data name="Environment Response Variable 1">
            <value>Water Column Nutrients</value>
          </Data>
          <Data name="Environment Response Variable 2">
            <value>Water Column Turbidity</value>
          </Data>
          <Data name="Environment Response Variable 3">
            <value/>
          </Data>
          <Data name="Environment Response Variable 4">
            <value/>
          </Data>
        </ExtendedData>
        <Point>
          <coordinates>
            118.55,37.58333,0
          </coordinates>
        </Point>
      </Placemark>
      <Placemark>
        <name>marina</name>
        <description><![CDATA[Title: A linked physical and biological framework to assess biogeochemical dynamics in a shallow estuarine ecosystem<br>Authors: Buzzelli et al. <br>PubYear: 1999<br>Study Design: <br>Study Type: <br>Other Study: Model<br>Management/Restoration: <br>Zostera Species 2: <br>Location-Name: Chesakpeake Bay<br>Location-GPS: 371246N, 762346W<br>Latitude: 37.21278<br>Longitude: -76.39611<br>Stressor 1: Hydrodynamics<br>Stressor 2: Light<br>Stressor 3: Temperature<br>Stressor 4: <br>Plant, Community, or Environmental Response Variables?: Plant, Community, & Environment<br>Plant Response Variable 1: Physiological Measures<br>Plant Response Variable 2: Growth<br>Plant Response Variable 3: <br>Plant Response Variable 4: <br>Community Response Variable 1: Epiphytes<br>Community Response Variable 2: <br>Community Response Variable 3: <br>Community Response Variable 4: <br>Environment Response Variable 1: Sediment Characteristics<br>Environment Response Variable 2: Water Column Nutrients<br>Environment Response Variable 3: <br>Environment Response Variable 4: ]]></description>
        <styleUrl>#icon-1899-0288D1</styleUrl>
        <ExtendedData>
          <Data name="Title">
            <value>A linked physical and biological framework to assess biogeochemical dynamics in a shallow estuarine ecosystem</value>
          </Data>
          <Data name="Authors">
            <value>Buzzelli et al. </value>
          </Data>
          <Data name="PubYear">
            <value>1999.0</value>
          </Data>
          <Data name="Study Design">
            <value/>
          </Data>
          <Data name="Study Type">
            <value/>
          </Data>
          <Data name="Other Study">
            <value>Model</value>
          </Data>
          <Data name="Management/Restoration">
            <value/>
          </Data>
          <Data name="Zostera Species 2">
            <value/>
          </Data>
          <Data name="Location-Name">
            <value>Chesakpeake Bay</value>
          </Data>
          <Data name="Location-GPS">
            <value>371246N, 762346W</value>
          </Data>
          <Data name="Latitude">
            <value>37.21278</value>
          </Data>
          <Data name="Longitude">
            <value>-76.39611</value>
          </Data>
          <Data name="Stressor 1">
            <value>Hydrodynamics</value>
          </Data>
          <Data name="Stressor 2">
            <value>Light</value>
          </Data>
          <Data name="Stressor 3">
            <value>Temperature</value>
          </Data>
          <Data name="Stressor 4">
            <value/>
          </Data>
          <Data name="Plant, Community, or Environmental Response Variables?">
            <value><![CDATA[Plant, Community, & Environment]]></value>
          </Data>
          <Data name="Plant Response Variable 1">
            <value>Physiological Measures</value>
          </Data>
          <Data name="Plant Response Variable 2">
            <value>Growth</value>
          </Data>
          <Data name="Plant Response Variable 3">
            <value/>
          </Data>
          <Data name="Plant Response Variable 4">
            <value/>
          </Data>
          <Data name="Community Response Variable 1">
            <value>Epiphytes</value>
          </Data>
          <Data name="Community Response Variable 2">
            <value/>
          </Data>
          <Data name="Community Response Variable 3">
            <value/>
          </Data>
          <Data name="Community Response Variable 4">
            <value/>
          </Data>
          <Data name="Environment Response Variable 1">
            <value>Sediment Characteristics</value>
          </Data>
          <Data name="Environment Response Variable 2">
            <value>Water Column Nutrients</value>
          </Data>
          <Data name="Environment Response Variable 3">
            <value/>
          </Data>
          <Data name="Environment Response Variable 4">
            <value/>
          </Data>
        </ExtendedData>
        <Point>
          <coordinates>
            -76.39611,37.21278,0
          </coordinates>
        </Point>
      </Placemark>
      <Placemark>
        <name>muelleri</name>
        <description><![CDATA[Title: A new mechanistic understanding of light-limitation in the seagrass Zostera muelleri<br>Authors: Davey et al. <br>PubYear: 2018<br>Study Design: Mesocosm<br>Study Type: Manipulative<br>Other Study: <br>Management/Restoration: <br>Zostera Species 2: <br>Location-Name: Narrabeen Lakes, Australia<br>Location-GPS: <br>Latitude: -33.71651<br>Longitude: 151.28468<br>Stressor 1: Light<br>Stressor 2: <br>Stressor 3: <br>Stressor 4: <br>Plant, Community, or Environmental Response Variables?: Plant<br>Plant Response Variable 1: Photosynthetic Output<br>Plant Response Variable 2: Physiological Measures<br>Plant Response Variable 3: <br>Plant Response Variable 4: <br>Community Response Variable 1: <br>Community Response Variable 2: <br>Community Response Variable 3: <br>Community Response Variable 4: <br>Environment Response Variable 1: <br>Environment Response Variable 2: <br>Environment Response Variable 3: <br>Environment Response Variable 4: ]]></description>
        <styleUrl>#icon-1899-795548</styleUrl>
        <ExtendedData>
          <Data name="Title">
            <value>A new mechanistic understanding of light-limitation in the seagrass Zostera muelleri</value>
          </Data>
          <Data name="Authors">
            <value>Davey et al. </value>
          </Data>
          <Data name="PubYear">
            <value>2018.0</value>
          </Data>
          <Data name="Study Design">
            <value>Mesocosm</value>
          </Data>
          <Data name="Study Type">
            <value>Manipulative</value>
          </Data>
          <Data name="Other Study">
            <value/>
          </Data>
          <Data name="Management/Restoration">
            <value/>
          </Data>
          <Data name="Zostera Species 2">
            <value/>
          </Data>
          <Data name="Location-Name">
            <value>Narrabeen Lakes, Australia</value>
          </Data>
          <Data name="Location-GPS">
            <value/>
          </Data>
          <Data name="Latitude">
            <value>-33.71651</value>
          </Data>
          <Data name="Longitude">
            <value>151.28468</value>
          </Data>
          <Data name="Stressor 1">
            <value>Light</value>
          </Data>
          <Data name="Stressor 2">
            <value/>
          </Data>
          <Data name="Stressor 3">
            <value/>
          </Data>
          <Data name="Stressor 4">
            <value/>
          </Data>
          <Data name="Plant, Community, or Environmental Response Variables?">
            <value>Plant</value>
          </Data>
          <Data name="Plant Response Variable 1">
            <value>Photosynthetic Output</value>
          </Data>
          <Data name="Plant Response Variable 2">
            <value>Physiological Measures</value>
          </Data>
          <Data name="Plant Response Variable 3">
            <value/>
          </Data>
          <Data name="Plant Response Variable 4">
            <value/>
          </Data>
          <Data name="Community Response Variable 1">
            <value/>
          </Data>
          <Data name="Community Response Variable 2">
            <value/>
          </Data>
          <Data name="Community Response Variable 3">
            <value/>
          </Data>
          <Data name="Community Response Variable 4">
            <value/>
          </Data>
          <Data name="Environment Response Variable 1">
            <value/>
          </Data>
          <Data name="Environment Response Variable 2">
            <value/>
          </Data>
          <Data name="Environment Response Variable 3">
            <value/>
          </Data>
          <Data name="Environment Response Variable 4">
            <value/>
          </Data>
        </ExtendedData>
        <Point>
          <coordinates>
            151.28468,-33.71651,0
          </coordinates>
        </Point>
      </Placemark>
      <Placemark>
        <name>marina</name>
        <description><![CDATA[Title: A non-native amphipod consumes eelgrass inflorescences in San Francisco Bay<br>Authors: Reynolds et al. <br>PubYear: 2012<br>Study Design: Field<br>Study Type: Survey<br>Other Study: <br>Management/Restoration: <br>Zostera Species 2: <br>Location-Name: Point San Pablo, San Fransisco Bay, CA<br>Location-GPS: 37° 58’ 28” N, 122° 24’ 50” W<br>Latitude: 37.97444<br>Longitude: -122.41389<br>Stressor 1: Invasion<br>Stressor 2: Herbivory<br>Stressor 3: Invertebrates<br>Stressor 4: <br>Plant, Community, or Environmental Response Variables?: Plant & Community<br>Plant Response Variable 1: Shoot Density<br>Plant Response Variable 2: Reproductive Output<br>Plant Response Variable 3: Physiological Measures<br>Plant Response Variable 4: <br>Community Response Variable 1: Invertebrates<br>Community Response Variable 2: Macroalgae<br>Community Response Variable 3: <br>Community Response Variable 4: <br>Environment Response Variable 1: <br>Environment Response Variable 2: <br>Environment Response Variable 3: <br>Environment Response Variable 4: ]]></description>
        <styleUrl>#icon-1899-0288D1</styleUrl>
        <ExtendedData>
          <Data name="Title">
            <value>A non-native amphipod consumes eelgrass inflorescences in San Francisco Bay</value>
          </Data>
          <Data name="Authors">
            <value>Reynolds et al. </value>
          </Data>
          <Data name="PubYear">
            <value>2012.0</value>
          </Data>
          <Data name="Study Design">
            <value>Field</value>
          </Data>
          <Data name="Study Type">
            <value>Survey</value>
          </Data>
          <Data name="Other Study">
            <value/>
          </Data>
          <Data name="Management/Restoration">
            <value/>
          </Data>
          <Data name="Zostera Species 2">
            <value/>
          </Data>
          <Data name="Location-Name">
            <value>Point San Pablo, San Fransisco Bay, CA</value>
          </Data>
          <Data name="Location-GPS">
            <value>37° 58’ 28” N, 122° 24’ 50” W</value>
          </Data>
          <Data name="Latitude">
            <value>37.97444</value>
          </Data>
          <Data name="Longitude">
            <value>-122.41389</value>
          </Data>
          <Data name="Stressor 1">
            <value>Invasion</value>
          </Data>
          <Data name="Stressor 2">
            <value>Herbivory</value>
          </Data>
          <Data name="Stressor 3">
            <value>Invertebrates</value>
          </Data>
          <Data name="Stressor 4">
            <value/>
          </Data>
          <Data name="Plant, Community, or Environmental Response Variables?">
            <value><![CDATA[Plant & Community]]></value>
          </Data>
          <Data name="Plant Response Variable 1">
            <value>Shoot Density</value>
          </Data>
          <Data name="Plant Response Variable 2">
            <value>Reproductive Output</value>
          </Data>
          <Data name="Plant Response Variable 3">
            <value>Physiological Measures</value>
          </Data>
          <Data name="Plant Response Variable 4">
            <value/>
          </Data>
          <Data name="Community Response Variable 1">
            <value>Invertebrates</value>
          </Data>
          <Data name="Community Response Variable 2">
            <value>Macroalgae</value>
          </Data>
          <Data name="Community Response Variable 3">
            <value/>
          </Data>
          <Data name="Community Response Variable 4">
            <value/>
          </Data>
          <Data name="Environment Response Variable 1">
            <value/>
          </Data>
          <Data name="Environment Response Variable 2">
            <value/>
          </Data>
          <Data name="Environment Response Variable 3">
            <value/>
          </Data>
          <Data name="Environment Response Variable 4">
            <value/>
          </Data>
        </ExtendedData>
        <Point>
          <coordinates>
            -122.41389,37.97444,0
          </coordinates>
        </Point>
      </Placemark>
      <Placemark>
        <name>marina</name>
        <description><![CDATA[Title: A novel 2D model of internal O2 dynamics and H2S intrusion in seagrasses<br>Authors: Miller, Miele, & Burd<br>PubYear: 2007<br>Study Design: <br>Study Type: <br>Other Study: Model<br>Management/Restoration: <br>Zostera Species 2: <br>Location-Name: Marine Sciences Department, University of Georgia, Athens, GA, USA<br>Location-GPS: 33.9454° N, 83.3764° W<br>Latitude: 33.94540<br>Longitude: -83.37640<br>Stressor 1: Sediment<br>Stressor 2: Oxygen<br>Stressor 3: Light<br>Stressor 4: Toxins<br>Plant, Community, or Environmental Response Variables?: Plant & Environment<br>Plant Response Variable 1: Physiological Measures<br>Plant Response Variable 2: Photosynthetic Output<br>Plant Response Variable 3: <br>Plant Response Variable 4: <br>Community Response Variable 1: <br>Community Response Variable 2: <br>Community Response Variable 3: <br>Community Response Variable 4: <br>Environment Response Variable 1: Sediment Characteristics<br>Environment Response Variable 2: Sediment Nutrients<br>Environment Response Variable 3: Water Column Dissolved Oxygen<br>Environment Response Variable 4: ]]></description>
        <styleUrl>#icon-1899-0288D1</styleUrl>
        <ExtendedData>
          <Data name="Title">
            <value>A novel 2D model of internal O2 dynamics and H2S intrusion in seagrasses</value>
          </Data>
          <Data name="Authors">
            <value><![CDATA[Miller, Miele, & Burd]]></value>
          </Data>
          <Data name="PubYear">
            <value>2007.0</value>
          </Data>
          <Data name="Study Design">
            <value/>
          </Data>
          <Data name="Study Type">
            <value/>
          </Data>
          <Data name="Other Study">
            <value>Model</value>
          </Data>
          <Data name="Management/Restoration">
            <value/>
          </Data>
          <Data name="Zostera Species 2">
            <value/>
          </Data>
          <Data name="Location-Name">
            <value>Marine Sciences Department, University of Georgia, Athens, GA, USA</value>
          </Data>
          <Data name="Location-GPS">
            <value>33.9454° N, 83.3764° W</value>
          </Data>
          <Data name="Latitude">
            <value>33.94540</value>
          </Data>
          <Data name="Longitude">
            <value>-83.37640</value>
          </Data>
          <Data name="Stressor 1">
            <value>Sediment</value>
          </Data>
          <Data name="Stressor 2">
            <value>Oxygen</value>
          </Data>
          <Data name="Stressor 3">
            <value>Light</value>
          </Data>
          <Data name="Stressor 4">
            <value>Toxins</value>
          </Data>
          <Data name="Plant, Community, or Environmental Response Variables?">
            <value><![CDATA[Plant & Environment]]></value>
          </Data>
          <Data name="Plant Response Variable 1">
            <value>Physiological Measures</value>
          </Data>
          <Data name="Plant Response Variable 2">
            <value>Photosynthetic Output</value>
          </Data>
          <Data name="Plant Response Variable 3">
            <value/>
          </Data>
          <Data name="Plant Response Variable 4">
            <value/>
          </Data>
          <Data name="Community Response Variable 1">
            <value/>
          </Data>
          <Data name="Community Response Variable 2">
            <value/>
          </Data>
          <Data name="Community Response Variable 3">
            <value/>
          </Data>
          <Data name="Community Response Variable 4">
            <value/>
          </Data>
          <Data name="Environment Response Variable 1">
            <value>Sediment Characteristics</value>
          </Data>
          <Data name="Environment Response Variable 2">
            <value>Sediment Nutrients</value>
          </Data>
          <Data name="Environment Response Variable 3">
            <value>Water Column Dissolved Oxygen</value>
          </Data>
          <Data name="Environment Response Variable 4">
            <value/>
          </Data>
        </ExtendedData>
        <Point>
          <coordinates>
            -83.3764,33.9454,0
          </coordinates>
        </Point>
      </Placemark>
      <Placemark>
        <name>marina</name>
        <description><![CDATA[Title: A novel method combining species distribution models, remote sensing, and field surveys for detecting and mapping subtidal seagrass meadows<br>Authors: Beca-Carretero et al. <br>PubYear: 2020<br>Study Design: Field<br>Study Type: Survey<br>Other Study: Model<br>Management/Restoration: <br>Zostera Species 2: <br>Location-Name: Kilkieran Bay, Bertraghboy Bay, and Chasla Bay (53.394 N, −9.869 W; 53.222 N, −9.536 W)<br>Location-GPS: <br>Latitude: 53.39400<br>Longitude: -9.86900<br>Stressor 1: Temperature<br>Stressor 2: Light<br>Stressor 3: Sediment<br>Stressor 4: Hydrodynamics<br>Plant, Community, or Environmental Response Variables?: Community & Environment<br>Plant Response Variable 1: <br>Plant Response Variable 2: <br>Plant Response Variable 3: <br>Plant Response Variable 4: <br>Community Response Variable 1: Distribution<br>Community Response Variable 2: Macroalgae<br>Community Response Variable 3: <br>Community Response Variable 4: <br>Environment Response Variable 1: Water Column Temperature<br>Environment Response Variable 2: Sediment Characteristics<br>Environment Response Variable 3: <br>Environment Response Variable 4: ]]></description>
        <styleUrl>#icon-1899-0288D1</styleUrl>
        <ExtendedData>
          <Data name="Title">
            <value>A novel method combining species distribution models, remote sensing, and field surveys for detecting and mapping subtidal seagrass meadows</value>
          </Data>
          <Data name="Authors">
            <value>Beca-Carretero et al. </value>
          </Data>
          <Data name="PubYear">
            <value>2020.0</value>
          </Data>
          <Data name="Study Design">
            <value>Field</value>
          </Data>
          <Data name="Study Type">
            <value>Survey</value>
          </Data>
          <Data name="Other Study">
            <value>Model</value>
          </Data>
          <Data name="Management/Restoration">
            <value/>
          </Data>
          <Data name="Zostera Species 2">
            <value/>
          </Data>
          <Data name="Location-Name">
            <value>Kilkieran Bay, Bertraghboy Bay, and Chasla Bay (53.394 N, −9.869 W; 53.222 N, −9.536 W)</value>
          </Data>
          <Data name="Location-GPS">
            <value/>
          </Data>
          <Data name="Latitude">
            <value>53.39400</value>
          </Data>
          <Data name="Longitude">
            <value>-9.86900</value>
          </Data>
          <Data name="Stressor 1">
            <value>Temperature</value>
          </Data>
          <Data name="Stressor 2">
            <value>Light</value>
          </Data>
          <Data name="Stressor 3">
            <value>Sediment</value>
          </Data>
          <Data name="Stressor 4">
            <value>Hydrodynamics</value>
          </Data>
          <Data name="Plant, Community, or Environmental Response Variables?">
            <value><![CDATA[Community & Environment]]></value>
          </Data>
          <Data name="Plant Response Variable 1">
            <value/>
          </Data>
          <Data name="Plant Response Variable 2">
            <value/>
          </Data>
          <Data name="Plant Response Variable 3">
            <value/>
          </Data>
          <Data name="Plant Response Variable 4">
            <value/>
          </Data>
          <Data name="Community Response Variable 1">
            <value>Distribution</value>
          </Data>
          <Data name="Community Response Variable 2">
            <value>Macroalgae</value>
          </Data>
          <Data name="Community Response Variable 3">
            <value/>
          </Data>
          <Data name="Community Response Variable 4">
            <value/>
          </Data>
          <Data name="Environment Response Variable 1">
            <value>Water Column Temperature</value>
          </Data>
          <Data name="Environment Response Variable 2">
            <value>Sediment Characteristics</value>
          </Data>
          <Data name="Environment Response Variable 3">
            <value/>
          </Data>
          <Data name="Environment Response Variable 4">
            <value/>
          </Data>
        </ExtendedData>
        <Point>
          <coordinates>
            -9.869,53.394,0
          </coordinates>
        </Point>
      </Placemark>
      <Placemark>
        <name>marina</name>
        <description><![CDATA[Title: A preliminary assessment of crab predation on epifaunal fouling organisms attatched to eelgrass at martha's Vineyard, Massachusetts, USA<br>Authors: Mary R. Carman and David W. Grunden<br>PubYear: 2019<br>Study Design: Mesocosm<br>Study Type: Manipulative<br>Other Study: <br>Management/Restoration: <br>Zostera Species 2: <br>Location-Name: marthas vineyard, sengekontacket pond<br>Location-GPS: <br>Latitude: 41.41037<br>Longitude: -70.55041<br>Stressor 1: Invertebrates<br>Stressor 2: Herbivory<br>Stressor 3: <br>Stressor 4: <br>Plant, Community, or Environmental Response Variables?: Plant<br>Plant Response Variable 1: Shoot Survival<br>Plant Response Variable 2: <br>Plant Response Variable 3: <br>Plant Response Variable 4: <br>Community Response Variable 1: <br>Community Response Variable 2: <br>Community Response Variable 3: <br>Community Response Variable 4: <br>Environment Response Variable 1: <br>Environment Response Variable 2: <br>Environment Response Variable 3: <br>Environment Response Variable 4: ]]></description>
        <styleUrl>#icon-1899-0288D1</styleUrl>
        <ExtendedData>
          <Data name="Title">
            <value><![CDATA[A preliminary assessment of crab predation on epifaunal fouling organisms attatched to eelgrass at martha's Vineyard, Massachusetts, USA]]></value>
          </Data>
          <Data name="Authors">
            <value>Mary R. Carman and David W. Grunden</value>
          </Data>
          <Data name="PubYear">
            <value>2019.0</value>
          </Data>
          <Data name="Study Design">
            <value>Mesocosm</value>
          </Data>
          <Data name="Study Type">
            <value>Manipulative</value>
          </Data>
          <Data name="Other Study">
            <value/>
          </Data>
          <Data name="Management/Restoration">
            <value/>
          </Data>
          <Data name="Zostera Species 2">
            <value/>
          </Data>
          <Data name="Location-Name">
            <value>marthas vineyard, sengekontacket pond</value>
          </Data>
          <Data name="Location-GPS">
            <value/>
          </Data>
          <Data name="Latitude">
            <value>41.41037</value>
          </Data>
          <Data name="Longitude">
            <value>-70.55041</value>
          </Data>
          <Data name="Stressor 1">
            <value>Invertebrates</value>
          </Data>
          <Data name="Stressor 2">
            <value>Herbivory</value>
          </Data>
          <Data name="Stressor 3">
            <value/>
          </Data>
          <Data name="Stressor 4">
            <value/>
          </Data>
          <Data name="Plant, Community, or Environmental Response Variables?">
            <value>Plant</value>
          </Data>
          <Data name="Plant Response Variable 1">
            <value>Shoot Survival</value>
          </Data>
          <Data name="Plant Response Variable 2">
            <value/>
          </Data>
          <Data name="Plant Response Variable 3">
            <value/>
          </Data>
          <Data name="Plant Response Variable 4">
            <value/>
          </Data>
          <Data name="Community Response Variable 1">
            <value/>
          </Data>
          <Data name="Community Response Variable 2">
            <value/>
          </Data>
          <Data name="Community Response Variable 3">
            <value/>
          </Data>
          <Data name="Community Response Variable 4">
            <value/>
          </Data>
          <Data name="Environment Response Variable 1">
            <value/>
          </Data>
          <Data name="Environment Response Variable 2">
            <value/>
          </Data>
          <Data name="Environment Response Variable 3">
            <value/>
          </Data>
          <Data name="Environment Response Variable 4">
            <value/>
          </Data>
        </ExtendedData>
        <Point>
          <coordinates>
            -70.55041,41.41037,0
          </coordinates>
        </Point>
      </Placemark>
      <Placemark>
        <name>marina</name>
        <description><![CDATA[Title: A simulation model for the annual fluctuation of Zostera marina biomass in the Venice lagoon<br>Authors: Zharova et al. 2001<br>PubYear: 2001<br>Study Design: Field<br>Study Type: Survey<br>Other Study: <br>Management/Restoration: <br>Zostera Species 2: <br>Location-Name: area of the southern basin of the Venice lagoon<br>Location-GPS: <br>Latitude: 42.00000<br>Longitude: 12.00000<br>Stressor 1: Light<br>Stressor 2: Temperature<br>Stressor 3: Nutrients<br>Stressor 4: <br>Plant, Community, or Environmental Response Variables?: Plant<br>Plant Response Variable 1: Growth<br>Plant Response Variable 2: Shoot Density<br>Plant Response Variable 3: Physiological Measures<br>Plant Response Variable 4: Photosynthetic Output<br>Community Response Variable 1: <br>Community Response Variable 2: <br>Community Response Variable 3: <br>Community Response Variable 4: <br>Environment Response Variable 1: <br>Environment Response Variable 2: <br>Environment Response Variable 3: <br>Environment Response Variable 4: ]]></description>
        <styleUrl>#icon-1899-0288D1</styleUrl>
        <ExtendedData>
          <Data name="Title">
            <value>A simulation model for the annual fluctuation of Zostera marina biomass in the Venice lagoon</value>
          </Data>
          <Data name="Authors">
            <value>Zharova et al. 2001</value>
          </Data>
          <Data name="PubYear">
            <value>2001.0</value>
          </Data>
          <Data name="Study Design">
            <value>Field</value>
          </Data>
          <Data name="Study Type">
            <value>Survey</value>
          </Data>
          <Data name="Other Study">
            <value/>
          </Data>
          <Data name="Management/Restoration">
            <value/>
          </Data>
          <Data name="Zostera Species 2">
            <value/>
          </Data>
          <Data name="Location-Name">
            <value>area of the southern basin of the Venice lagoon</value>
          </Data>
          <Data name="Location-GPS">
            <value/>
          </Data>
          <Data name="Latitude">
            <value>42.00000</value>
          </Data>
          <Data name="Longitude">
            <value>12.00000</value>
          </Data>
          <Data name="Stressor 1">
            <value>Light</value>
          </Data>
          <Data name="Stressor 2">
            <value>Temperature</value>
          </Data>
          <Data name="Stressor 3">
            <value>Nutrients</value>
          </Data>
          <Data name="Stressor 4">
            <value/>
          </Data>
          <Data name="Plant, Community, or Environmental Response Variables?">
            <value>Plant</value>
          </Data>
          <Data name="Plant Response Variable 1">
            <value>Growth</value>
          </Data>
          <Data name="Plant Response Variable 2">
            <value>Shoot Density</value>
          </Data>
          <Data name="Plant Response Variable 3">
            <value>Physiological Measures</value>
          </Data>
          <Data name="Plant Response Variable 4">
            <value>Photosynthetic Output</value>
          </Data>
          <Data name="Community Response Variable 1">
            <value/>
          </Data>
          <Data name="Community Response Variable 2">
            <value/>
          </Data>
          <Data name="Community Response Variable 3">
            <value/>
          </Data>
          <Data name="Community Response Variable 4">
            <value/>
          </Data>
          <Data name="Environment Response Variable 1">
            <value/>
          </Data>
          <Data name="Environment Response Variable 2">
            <value/>
          </Data>
          <Data name="Environment Response Variable 3">
            <value/>
          </Data>
          <Data name="Environment Response Variable 4">
            <value/>
          </Data>
        </ExtendedData>
        <Point>
          <coordinates>
            12,42,0
          </coordinates>
        </Point>
      </Placemark>
      <Placemark>
        <name>marina</name>
        <description><![CDATA[Title: A SIMULATION-MODEL OF PRODUCTION, SEASONAL-CHANGES IN BIOMASS AND DISTRIBUTION OF EELGRASS (ZOSTERA-MARINA) IN LAKE GREVELINGEN<br>Authors: Verhagen & Nienhuis, 1983<br>PubYear: 1983<br>Study Design: Field<br>Study Type: Survey<br>Other Study: <br>Management/Restoration: <br>Zostera Species 2: <br>Location-Name: Lake Grevelingen, Holland<br>Location-GPS: 51.7603° N, 3.9073° E<br>Latitude: 51.76030<br>Longitude: 3.90730<br>Stressor 1: Temperature<br>Stressor 2: Light<br>Stressor 3: <br>Stressor 4: <br>Plant, Community, or Environmental Response Variables?: Plant & Community<br>Plant Response Variable 1: Growth<br>Plant Response Variable 2: <br>Plant Response Variable 3: <br>Plant Response Variable 4: <br>Community Response Variable 1: Distribution<br>Community Response Variable 2: <br>Community Response Variable 3: <br>Community Response Variable 4: <br>Environment Response Variable 1: <br>Environment Response Variable 2: <br>Environment Response Variable 3: <br>Environment Response Variable 4: ]]></description>
        <styleUrl>#icon-1899-0288D1</styleUrl>
        <ExtendedData>
          <Data name="Title">
            <value>A SIMULATION-MODEL OF PRODUCTION, SEASONAL-CHANGES IN BIOMASS AND DISTRIBUTION OF EELGRASS (ZOSTERA-MARINA) IN LAKE GREVELINGEN</value>
          </Data>
          <Data name="Authors">
            <value><![CDATA[Verhagen & Nienhuis, 1983]]></value>
          </Data>
          <Data name="PubYear">
            <value>1983.0</value>
          </Data>
          <Data name="Study Design">
            <value>Field</value>
          </Data>
          <Data name="Study Type">
            <value>Survey</value>
          </Data>
          <Data name="Other Study">
            <value/>
          </Data>
          <Data name="Management/Restoration">
            <value/>
          </Data>
          <Data name="Zostera Species 2">
            <value/>
          </Data>
          <Data name="Location-Name">
            <value>Lake Grevelingen, Holland</value>
          </Data>
          <Data name="Location-GPS">
            <value>51.7603° N, 3.9073° E</value>
          </Data>
          <Data name="Latitude">
            <value>51.76030</value>
          </Data>
          <Data name="Longitude">
            <value>3.90730</value>
          </Data>
          <Data name="Stressor 1">
            <value>Temperature</value>
          </Data>
          <Data name="Stressor 2">
            <value>Light</value>
          </Data>
          <Data name="Stressor 3">
            <value/>
          </Data>
          <Data name="Stressor 4">
            <value/>
          </Data>
          <Data name="Plant, Community, or Environmental Response Variables?">
            <value><![CDATA[Plant & Community]]></value>
          </Data>
          <Data name="Plant Response Variable 1">
            <value>Growth</value>
          </Data>
          <Data name="Plant Response Variable 2">
            <value/>
          </Data>
          <Data name="Plant Response Variable 3">
            <value/>
          </Data>
          <Data name="Plant Response Variable 4">
            <value/>
          </Data>
          <Data name="Community Response Variable 1">
            <value>Distribution</value>
          </Data>
          <Data name="Community Response Variable 2">
            <value/>
          </Data>
          <Data name="Community Response Variable 3">
            <value/>
          </Data>
          <Data name="Community Response Variable 4">
            <value/>
          </Data>
          <Data name="Environment Response Variable 1">
            <value/>
          </Data>
          <Data name="Environment Response Variable 2">
            <value/>
          </Data>
          <Data name="Environment Response Variable 3">
            <value/>
          </Data>
          <Data name="Environment Response Variable 4">
            <value/>
          </Data>
        </ExtendedData>
        <Point>
          <coordinates>
            3.9073,51.7603,0
          </coordinates>
        </Point>
      </Placemark>
      <Placemark>
        <name>marina</name>
        <description><![CDATA[Title: A tale of two algal blooms: Negative and predictable effects of two common bloom-forming macroalgae on seagrass and epiphytes<br>Authors: Sarah Joy Bittick, M. Sutula, P. Fong<br>PubYear: 2018<br>Study Design: Field<br>Study Type: Manipulative<br>Other Study: <br>Management/Restoration: <br>Zostera Species 2: <br>Location-Name: Bodega harbor, California<br>Location-GPS: <br>Latitude: 38.32303<br>Longitude: -123.04421<br>Stressor 1: Nutrients<br>Stressor 2: Light<br>Stressor 3: <br>Stressor 4: <br>Plant, Community, or Environmental Response Variables?: Plant & Community<br>Plant Response Variable 1: Shoot Density<br>Plant Response Variable 2: Growth<br>Plant Response Variable 3: <br>Plant Response Variable 4: <br>Community Response Variable 1: Epiphytes<br>Community Response Variable 2: <br>Community Response Variable 3: <br>Community Response Variable 4: <br>Environment Response Variable 1: <br>Environment Response Variable 2: <br>Environment Response Variable 3: <br>Environment Response Variable 4: ]]></description>
        <styleUrl>#icon-1899-0288D1</styleUrl>
        <ExtendedData>
          <Data name="Title">
            <value>A tale of two algal blooms: Negative and predictable effects of two common bloom-forming macroalgae on seagrass and epiphytes</value>
          </Data>
          <Data name="Authors">
            <value>Sarah Joy Bittick, M. Sutula, P. Fong</value>
          </Data>
          <Data name="PubYear">
            <value>2018.0</value>
          </Data>
          <Data name="Study Design">
            <value>Field</value>
          </Data>
          <Data name="Study Type">
            <value>Manipulative</value>
          </Data>
          <Data name="Other Study">
            <value/>
          </Data>
          <Data name="Management/Restoration">
            <value/>
          </Data>
          <Data name="Zostera Species 2">
            <value/>
          </Data>
          <Data name="Location-Name">
            <value>Bodega harbor, California</value>
          </Data>
          <Data name="Location-GPS">
            <value/>
          </Data>
          <Data name="Latitude">
            <value>38.32303</value>
          </Data>
          <Data name="Longitude">
            <value>-123.04421</value>
          </Data>
          <Data name="Stressor 1">
            <value>Nutrients</value>
          </Data>
          <Data name="Stressor 2">
            <value>Light</value>
          </Data>
          <Data name="Stressor 3">
            <value/>
          </Data>
          <Data name="Stressor 4">
            <value/>
          </Data>
          <Data name="Plant, Community, or Environmental Response Variables?">
            <value><![CDATA[Plant & Community]]></value>
          </Data>
          <Data name="Plant Response Variable 1">
            <value>Shoot Density</value>
          </Data>
          <Data name="Plant Response Variable 2">
            <value>Growth</value>
          </Data>
          <Data name="Plant Response Variable 3">
            <value/>
          </Data>
          <Data name="Plant Response Variable 4">
            <value/>
          </Data>
          <Data name="Community Response Variable 1">
            <value>Epiphytes</value>
          </Data>
          <Data name="Community Response Variable 2">
            <value/>
          </Data>
          <Data name="Community Response Variable 3">
            <value/>
          </Data>
          <Data name="Community Response Variable 4">
            <value/>
          </Data>
          <Data name="Environment Response Variable 1">
            <value/>
          </Data>
          <Data name="Environment Response Variable 2">
            <value/>
          </Data>
          <Data name="Environment Response Variable 3">
            <value/>
          </Data>
          <Data name="Environment Response Variable 4">
            <value/>
          </Data>
        </ExtendedData>
        <Point>
          <coordinates>
            -123.04421,38.32303,0
          </coordinates>
        </Point>
      </Placemark>
      <Placemark>
        <name>noltii</name>
        <description><![CDATA[Title: A Three-Stage Symbiosis Forms the Foundation of Seagrass Ecosystems<br>Authors: van der Heide et al<br>PubYear: 2012<br>Study Design: Mesocosm<br>Study Type: Manipulative<br>Other Study: <br>Management/Restoration: <br>Zostera Species 2: <br>Location-Name: Banc d’Arguin, Mauritania<br>Location-GPS: 20.529814, -16.403343<br>Latitude: 20.52981<br>Longitude: -16.40334<br>Stressor 1: Invertebrates<br>Stressor 2: Toxins<br>Stressor 3: Sediment<br>Stressor 4: <br>Plant, Community, or Environmental Response Variables?: Plant, Community, & Environment<br>Plant Response Variable 1: Physiological Measures<br>Plant Response Variable 2: Shoot Density<br>Plant Response Variable 3: Growth<br>Plant Response Variable 4: <br>Community Response Variable 1: Invertebrates<br>Community Response Variable 2: Microbial Diversity<br>Community Response Variable 3: <br>Community Response Variable 4: <br>Environment Response Variable 1: Water Column Dissolved Oxygen<br>Environment Response Variable 2: Sediment Nutrients<br>Environment Response Variable 3: Sediment Characteristics<br>Environment Response Variable 4: ]]></description>
        <styleUrl>#icon-1899-F9A825</styleUrl>
        <ExtendedData>
          <Data name="Title">
            <value>A Three-Stage Symbiosis Forms the Foundation of Seagrass Ecosystems</value>
          </Data>
          <Data name="Authors">
            <value>van der Heide et al</value>
          </Data>
          <Data name="PubYear">
            <value>2012.0</value>
          </Data>
          <Data name="Study Design">
            <value>Mesocosm</value>
          </Data>
          <Data name="Study Type">
            <value>Manipulative</value>
          </Data>
          <Data name="Other Study">
            <value/>
          </Data>
          <Data name="Management/Restoration">
            <value/>
          </Data>
          <Data name="Zostera Species 2">
            <value/>
          </Data>
          <Data name="Location-Name">
            <value>Banc d’Arguin, Mauritania</value>
          </Data>
          <Data name="Location-GPS">
            <value>20.529814, -16.403343</value>
          </Data>
          <Data name="Latitude">
            <value>20.52981</value>
          </Data>
          <Data name="Longitude">
            <value>-16.40334</value>
          </Data>
          <Data name="Stressor 1">
            <value>Invertebrates</value>
          </Data>
          <Data name="Stressor 2">
            <value>Toxins</value>
          </Data>
          <Data name="Stressor 3">
            <value>Sediment</value>
          </Data>
          <Data name="Stressor 4">
            <value/>
          </Data>
          <Data name="Plant, Community, or Environmental Response Variables?">
            <value><![CDATA[Plant, Community, & Environment]]></value>
          </Data>
          <Data name="Plant Response Variable 1">
            <value>Physiological Measures</value>
          </Data>
          <Data name="Plant Response Variable 2">
            <value>Shoot Density</value>
          </Data>
          <Data name="Plant Response Variable 3">
            <value>Growth</value>
          </Data>
          <Data name="Plant Response Variable 4">
            <value/>
          </Data>
          <Data name="Community Response Variable 1">
            <value>Invertebrates</value>
          </Data>
          <Data name="Community Response Variable 2">
            <value>Microbial Diversity</value>
          </Data>
          <Data name="Community Response Variable 3">
            <value/>
          </Data>
          <Data name="Community Response Variable 4">
            <value/>
          </Data>
          <Data name="Environment Response Variable 1">
            <value>Water Column Dissolved Oxygen</value>
          </Data>
          <Data name="Environment Response Variable 2">
            <value>Sediment Nutrients</value>
          </Data>
          <Data name="Environment Response Variable 3">
            <value>Sediment Characteristics</value>
          </Data>
          <Data name="Environment Response Variable 4">
            <value/>
          </Data>
        </ExtendedData>
        <Point>
          <coordinates>
            -16.40334,20.52981,0
          </coordinates>
        </Point>
      </Placemark>
      <Placemark>
        <name>japonica</name>
        <description><![CDATA[Title: A unique meadow of the marine angiosperm Zostera japonica, covering a large area in the turbid intertidal Yellow River Delta, China<br>Authors: Zhang et al. <br>PubYear: 2019<br>Study Design: Field<br>Study Type: Survey<br>Other Study: <br>Management/Restoration: <br>Zostera Species 2: <br>Location-Name: Yellow seas<br>Location-GPS: 37°48′9″N, 119°9′49″E, DY-2 was located at 37°51′7″N, 119°5′47″E, and DY-3 was located at 37°43′45″, 119°14′29″E. Three parallel transect lines for sampling were m<br>Latitude: 37.85194<br>Longitude: 119.24139<br>Stressor 1: Temperature<br>Stressor 2: Light<br>Stressor 3: Nutrients<br>Stressor 4: <br>Plant, Community, or Environmental Response Variables?: Plant & Environment<br>Plant Response Variable 1: Growth<br>Plant Response Variable 2: Reproductive Output<br>Plant Response Variable 3: Physiological Measures<br>Plant Response Variable 4: Shoot Density<br>Community Response Variable 1: <br>Community Response Variable 2: <br>Community Response Variable 3: <br>Community Response Variable 4: <br>Environment Response Variable 1: Water Column Nutrients<br>Environment Response Variable 2: Sediment Characteristics<br>Environment Response Variable 3: Water Column Temperature<br>Environment Response Variable 4: Water Column Dissolved Oxygen]]></description>
        <styleUrl>#icon-1899-673AB7</styleUrl>
        <ExtendedData>
          <Data name="Title">
            <value>A unique meadow of the marine angiosperm Zostera japonica, covering a large area in the turbid intertidal Yellow River Delta, China</value>
          </Data>
          <Data name="Authors">
            <value>Zhang et al. </value>
          </Data>
          <Data name="PubYear">
            <value>2019.0</value>
          </Data>
          <Data name="Study Design">
            <value>Field</value>
          </Data>
          <Data name="Study Type">
            <value>Survey</value>
          </Data>
          <Data name="Other Study">
            <value/>
          </Data>
          <Data name="Management/Restoration">
            <value/>
          </Data>
          <Data name="Zostera Species 2">
            <value/>
          </Data>
          <Data name="Location-Name">
            <value>Yellow seas</value>
          </Data>
          <Data name="Location-GPS">
            <value>37°48′9″N, 119°9′49″E, DY-2 was located at 37°51′7″N, 119°5′47″E, and DY-3 was located at 37°43′45″, 119°14′29″E. Three parallel transect lines for sampling were m</value>
          </Data>
          <Data name="Latitude">
            <value>37.85194</value>
          </Data>
          <Data name="Longitude">
            <value>119.24139</value>
          </Data>
          <Data name="Stressor 1">
            <value>Temperature</value>
          </Data>
          <Data name="Stressor 2">
            <value>Light</value>
          </Data>
          <Data name="Stressor 3">
            <value>Nutrients</value>
          </Data>
          <Data name="Stressor 4">
            <value/>
          </Data>
          <Data name="Plant, Community, or Environmental Response Variables?">
            <value><![CDATA[Plant & Environment]]></value>
          </Data>
          <Data name="Plant Response Variable 1">
            <value>Growth</value>
          </Data>
          <Data name="Plant Response Variable 2">
            <value>Reproductive Output</value>
          </Data>
          <Data name="Plant Response Variable 3">
            <value>Physiological Measures</value>
          </Data>
          <Data name="Plant Response Variable 4">
            <value>Shoot Density</value>
          </Data>
          <Data name="Community Response Variable 1">
            <value/>
          </Data>
          <Data name="Community Response Variable 2">
            <value/>
          </Data>
          <Data name="Community Response Variable 3">
            <value/>
          </Data>
          <Data name="Community Response Variable 4">
            <value/>
          </Data>
          <Data name="Environment Response Variable 1">
            <value>Water Column Nutrients</value>
          </Data>
          <Data name="Environment Response Variable 2">
            <value>Sediment Characteristics</value>
          </Data>
          <Data name="Environment Response Variable 3">
            <value>Water Column Temperature</value>
          </Data>
          <Data name="Environment Response Variable 4">
            <value>Water Column Dissolved Oxygen</value>
          </Data>
        </ExtendedData>
        <Point>
          <coordinates>
            119.24139,37.85194,0
          </coordinates>
        </Point>
      </Placemark>
      <Placemark>
        <name>marina</name>
        <description><![CDATA[Title: Abundance of Seagrass (Zostera marina L.) and Macroalgae in Relation to the Salinity-Temperature Gradient in Yaquina Bay, Oregon, USA<br>Authors: Kentula & DeWitt 2003<br>PubYear: 2003<br>Study Design: Field<br>Study Type: Survey<br>Other Study: <br>Management/Restoration: <br>Zostera Species 2: <br>Location-Name: Yaquina Bay, Oregon, USA<br>Location-GPS: 44°36'N 124°01'W<br>Latitude: 44.60000<br>Longitude: -124.01667<br>Stressor 1: Salinity<br>Stressor 2: Temperature<br>Stressor 3: <br>Stressor 4: <br>Plant, Community, or Environmental Response Variables?: Plant, Community, & Environment<br>Plant Response Variable 1: Growth<br>Plant Response Variable 2: Shoot Density<br>Plant Response Variable 3: <br>Plant Response Variable 4: <br>Community Response Variable 1: Macroalgae<br>Community Response Variable 2: Distribution<br>Community Response Variable 3: <br>Community Response Variable 4: <br>Environment Response Variable 1: Water Column Temperature<br>Environment Response Variable 2: Water Column Salinity<br>Environment Response Variable 3: Water Column Turbidity<br>Environment Response Variable 4: Water Column Nutrients]]></description>
        <styleUrl>#icon-1899-0288D1</styleUrl>
        <ExtendedData>
          <Data name="Title">
            <value>Abundance of Seagrass (Zostera marina L.) and Macroalgae in Relation to the Salinity-Temperature Gradient in Yaquina Bay, Oregon, USA</value>
          </Data>
          <Data name="Authors">
            <value><![CDATA[Kentula & DeWitt 2003]]></value>
          </Data>
          <Data name="PubYear">
            <value>2003.0</value>
          </Data>
          <Data name="Study Design">
            <value>Field</value>
          </Data>
          <Data name="Study Type">
            <value>Survey</value>
          </Data>
          <Data name="Other Study">
            <value/>
          </Data>
          <Data name="Management/Restoration">
            <value/>
          </Data>
          <Data name="Zostera Species 2">
            <value/>
          </Data>
          <Data name="Location-Name">
            <value>Yaquina Bay, Oregon, USA</value>
          </Data>
          <Data name="Location-GPS">
            <value><![CDATA[44°36'N 124°01'W]]></value>
          </Data>
          <Data name="Latitude">
            <value>44.60000</value>
          </Data>
          <Data name="Longitude">
            <value>-124.01667</value>
          </Data>
          <Data name="Stressor 1">
            <value>Salinity</value>
          </Data>
          <Data name="Stressor 2">
            <value>Temperature</value>
          </Data>
          <Data name="Stressor 3">
            <value/>
          </Data>
          <Data name="Stressor 4">
            <value/>
          </Data>
          <Data name="Plant, Community, or Environmental Response Variables?">
            <value><![CDATA[Plant, Community, & Environment]]></value>
          </Data>
          <Data name="Plant Response Variable 1">
            <value>Growth</value>
          </Data>
          <Data name="Plant Response Variable 2">
            <value>Shoot Density</value>
          </Data>
          <Data name="Plant Response Variable 3">
            <value/>
          </Data>
          <Data name="Plant Response Variable 4">
            <value/>
          </Data>
          <Data name="Community Response Variable 1">
            <value>Macroalgae</value>
          </Data>
          <Data name="Community Response Variable 2">
            <value>Distribution</value>
          </Data>
          <Data name="Community Response Variable 3">
            <value/>
          </Data>
          <Data name="Community Response Variable 4">
            <value/>
          </Data>
          <Data name="Environment Response Variable 1">
            <value>Water Column Temperature</value>
          </Data>
          <Data name="Environment Response Variable 2">
            <value>Water Column Salinity</value>
          </Data>
          <Data name="Environment Response Variable 3">
            <value>Water Column Turbidity</value>
          </Data>
          <Data name="Environment Response Variable 4">
            <value>Water Column Nutrients</value>
          </Data>
        </ExtendedData>
        <Point>
          <coordinates>
            -124.01667,44.6,0
          </coordinates>
        </Point>
      </Placemark>
      <Placemark>
        <name>noltii</name>
        <description><![CDATA[Title: Acclimation of seagrass Zostera noltii to co-occurring hydrodynamic and light stresses<br>Authors: CB de los Santos et al. 2010<br>PubYear: 2010<br>Study Design: Mesocosm<br>Study Type: Manipulative<br>Other Study: <br>Management/Restoration: <br>Zostera Species 2: <br>Location-Name: Intertidal Bed at the Los Torunos salt marsh in El Cadiz Natural Park, Cadiz, Southern Spain<br>Location-GPS:  36° 30' N  6° 10' 0.0012" W<br>Latitude: 36.50000<br>Longitude: -6.16667<br>Stressor 1: Light<br>Stressor 2: Hydrodynamics<br>Stressor 3: <br>Stressor 4: <br>Plant, Community, or Environmental Response Variables?: Plant<br>Plant Response Variable 1: Growth<br>Plant Response Variable 2: Shoot Density<br>Plant Response Variable 3: <br>Plant Response Variable 4: <br>Community Response Variable 1: <br>Community Response Variable 2: <br>Community Response Variable 3: <br>Community Response Variable 4: <br>Environment Response Variable 1: <br>Environment Response Variable 2: <br>Environment Response Variable 3: <br>Environment Response Variable 4: ]]></description>
        <styleUrl>#icon-1899-F9A825</styleUrl>
        <ExtendedData>
          <Data name="Title">
            <value>Acclimation of seagrass Zostera noltii to co-occurring hydrodynamic and light stresses</value>
          </Data>
          <Data name="Authors">
            <value>CB de los Santos et al. 2010</value>
          </Data>
          <Data name="PubYear">
            <value>2010.0</value>
          </Data>
          <Data name="Study Design">
            <value>Mesocosm</value>
          </Data>
          <Data name="Study Type">
            <value>Manipulative</value>
          </Data>
          <Data name="Other Study">
            <value/>
          </Data>
          <Data name="Management/Restoration">
            <value/>
          </Data>
          <Data name="Zostera Species 2">
            <value/>
          </Data>
          <Data name="Location-Name">
            <value>Intertidal Bed at the Los Torunos salt marsh in El Cadiz Natural Park, Cadiz, Southern Spain</value>
          </Data>
          <Data name="Location-GPS">
            <value><![CDATA[ 36° 30' N  6° 10' 0.0012" W]]></value>
          </Data>
          <Data name="Latitude">
            <value>36.50000</value>
          </Data>
          <Data name="Longitude">
            <value>-6.16667</value>
          </Data>
          <Data name="Stressor 1">
            <value>Light</value>
          </Data>
          <Data name="Stressor 2">
            <value>Hydrodynamics</value>
          </Data>
          <Data name="Stressor 3">
            <value/>
          </Data>
          <Data name="Stressor 4">
            <value/>
          </Data>
          <Data name="Plant, Community, or Environmental Response Variables?">
            <value>Plant</value>
          </Data>
          <Data name="Plant Response Variable 1">
            <value>Growth</value>
          </Data>
          <Data name="Plant Response Variable 2">
            <value>Shoot Density</value>
          </Data>
          <Data name="Plant Response Variable 3">
            <value/>
          </Data>
          <Data name="Plant Response Variable 4">
            <value/>
          </Data>
          <Data name="Community Response Variable 1">
            <value/>
          </Data>
          <Data name="Community Response Variable 2">
            <value/>
          </Data>
          <Data name="Community Response Variable 3">
            <value/>
          </Data>
          <Data name="Community Response Variable 4">
            <value/>
          </Data>
          <Data name="Environment Response Variable 1">
            <value/>
          </Data>
          <Data name="Environment Response Variable 2">
            <value/>
          </Data>
          <Data name="Environment Response Variable 3">
            <value/>
          </Data>
          <Data name="Environment Response Variable 4">
            <value/>
          </Data>
        </ExtendedData>
        <Point>
          <coordinates>
            -6.16667,36.5,0
          </coordinates>
        </Point>
      </Placemark>
      <Placemark>
        <name>marina</name>
        <description><![CDATA[Title: Accumulation of Trace Metal Elements (Cu, Zn, Cd, and Pb) in Surface Sediment via Decomposed Seagrass Leaves: A Mesocosm Experiment Using Zostera marina L.<br>Authors: Hosokawa, Konuma, Nakamura<br>PubYear: 2016<br>Study Design: Mesocosm<br>Study Type: Manipulative<br>Other Study: <br>Management/Restoration: <br>Zostera Species 2: <br>Location-Name: Kurihama Bay, Tokyo, Japan<br>Location-GPS: 35°13ʹN, 139°43ʹE<br>Latitude: 35.21667<br>Longitude: 139.71667<br>Stressor 1: Sediment<br>Stressor 2: Toxins<br>Stressor 3: <br>Stressor 4: <br>Plant, Community, or Environmental Response Variables?: Plant, Community, & Environment<br>Plant Response Variable 1: Physiological Measures<br>Plant Response Variable 2: Shoot Density<br>Plant Response Variable 3: <br>Plant Response Variable 4: <br>Community Response Variable 1: Epiphytes<br>Community Response Variable 2: <br>Community Response Variable 3: <br>Community Response Variable 4: <br>Environment Response Variable 1: Sediment Nutrients<br>Environment Response Variable 2: Sediment Characteristics<br>Environment Response Variable 3: Water Column Temperature<br>Environment Response Variable 4: ]]></description>
        <styleUrl>#icon-1899-0288D1</styleUrl>
        <ExtendedData>
          <Data name="Title">
            <value>Accumulation of Trace Metal Elements (Cu, Zn, Cd, and Pb) in Surface Sediment via Decomposed Seagrass Leaves: A Mesocosm Experiment Using Zostera marina L.</value>
          </Data>
          <Data name="Authors">
            <value>Hosokawa, Konuma, Nakamura</value>
          </Data>
          <Data name="PubYear">
            <value>2016.0</value>
          </Data>
          <Data name="Study Design">
            <value>Mesocosm</value>
          </Data>
          <Data name="Study Type">
            <value>Manipulative</value>
          </Data>
          <Data name="Other Study">
            <value/>
          </Data>
          <Data name="Management/Restoration">
            <value/>
          </Data>
          <Data name="Zostera Species 2">
            <value/>
          </Data>
          <Data name="Location-Name">
            <value>Kurihama Bay, Tokyo, Japan</value>
          </Data>
          <Data name="Location-GPS">
            <value>35°13ʹN, 139°43ʹE</value>
          </Data>
          <Data name="Latitude">
            <value>35.21667</value>
          </Data>
          <Data name="Longitude">
            <value>139.71667</value>
          </Data>
          <Data name="Stressor 1">
            <value>Sediment</value>
          </Data>
          <Data name="Stressor 2">
            <value>Toxins</value>
          </Data>
          <Data name="Stressor 3">
            <value/>
          </Data>
          <Data name="Stressor 4">
            <value/>
          </Data>
          <Data name="Plant, Community, or Environmental Response Variables?">
            <value><![CDATA[Plant, Community, & Environment]]></value>
          </Data>
          <Data name="Plant Response Variable 1">
            <value>Physiological Measures</value>
          </Data>
          <Data name="Plant Response Variable 2">
            <value>Shoot Density</value>
          </Data>
          <Data name="Plant Response Variable 3">
            <value/>
          </Data>
          <Data name="Plant Response Variable 4">
            <value/>
          </Data>
          <Data name="Community Response Variable 1">
            <value>Epiphytes</value>
          </Data>
          <Data name="Community Response Variable 2">
            <value/>
          </Data>
          <Data name="Community Response Variable 3">
            <value/>
          </Data>
          <Data name="Community Response Variable 4">
            <value/>
          </Data>
          <Data name="Environment Response Variable 1">
            <value>Sediment Nutrients</value>
          </Data>
          <Data name="Environment Response Variable 2">
            <value>Sediment Characteristics</value>
          </Data>
          <Data name="Environment Response Variable 3">
            <value>Water Column Temperature</value>
          </Data>
          <Data name="Environment Response Variable 4">
            <value/>
          </Data>
        </ExtendedData>
        <Point>
          <coordinates>
            139.71667,35.21667,0
          </coordinates>
        </Point>
      </Placemark>
      <Placemark>
        <name>marina</name>
        <description><![CDATA[Title: Acute and prolonged effects of variable salinity on growth, gas exchange and photobiology of eelgrass (Zostera marina L.)<br>Authors: Sola et al. 2020<br>PubYear: 2020<br>Study Design: Mesocosm<br>Study Type: Manipulative<br>Other Study: <br>Management/Restoration: <br>Zostera Species 2: <br>Location-Name: shallow meadow in Aarhus Bay, Denmark<br>Location-GPS: 56°22’N 10°29’W<br>Latitude: 56.36667<br>Longitude: 10.48333<br>Stressor 1: Salinity<br>Stressor 2: <br>Stressor 3: <br>Stressor 4: <br>Plant, Community, or Environmental Response Variables?: Plant<br>Plant Response Variable 1: Growth<br>Plant Response Variable 2: Physiological Measures<br>Plant Response Variable 3: <br>Plant Response Variable 4: <br>Community Response Variable 1: <br>Community Response Variable 2: <br>Community Response Variable 3: <br>Community Response Variable 4: <br>Environment Response Variable 1: <br>Environment Response Variable 2: <br>Environment Response Variable 3: <br>Environment Response Variable 4: ]]></description>
        <styleUrl>#icon-1899-0288D1</styleUrl>
        <ExtendedData>
          <Data name="Title">
            <value>Acute and prolonged effects of variable salinity on growth, gas exchange and photobiology of eelgrass (Zostera marina L.)</value>
          </Data>
          <Data name="Authors">
            <value>Sola et al. 2020</value>
          </Data>
          <Data name="PubYear">
            <value>2020.0</value>
          </Data>
          <Data name="Study Design">
            <value>Mesocosm</value>
          </Data>
          <Data name="Study Type">
            <value>Manipulative</value>
          </Data>
          <Data name="Other Study">
            <value/>
          </Data>
          <Data name="Management/Restoration">
            <value/>
          </Data>
          <Data name="Zostera Species 2">
            <value/>
          </Data>
          <Data name="Location-Name">
            <value>shallow meadow in Aarhus Bay, Denmark</value>
          </Data>
          <Data name="Location-GPS">
            <value>56°22’N 10°29’W</value>
          </Data>
          <Data name="Latitude">
            <value>56.36667</value>
          </Data>
          <Data name="Longitude">
            <value>10.48333</value>
          </Data>
          <Data name="Stressor 1">
            <value>Salinity</value>
          </Data>
          <Data name="Stressor 2">
            <value/>
          </Data>
          <Data name="Stressor 3">
            <value/>
          </Data>
          <Data name="Stressor 4">
            <value/>
          </Data>
          <Data name="Plant, Community, or Environmental Response Variables?">
            <value>Plant</value>
          </Data>
          <Data name="Plant Response Variable 1">
            <value>Growth</value>
          </Data>
          <Data name="Plant Response Variable 2">
            <value>Physiological Measures</value>
          </Data>
          <Data name="Plant Response Variable 3">
            <value/>
          </Data>
          <Data name="Plant Response Variable 4">
            <value/>
          </Data>
          <Data name="Community Response Variable 1">
            <value/>
          </Data>
          <Data name="Community Response Variable 2">
            <value/>
          </Data>
          <Data name="Community Response Variable 3">
            <value/>
          </Data>
          <Data name="Community Response Variable 4">
            <value/>
          </Data>
          <Data name="Environment Response Variable 1">
            <value/>
          </Data>
          <Data name="Environment Response Variable 2">
            <value/>
          </Data>
          <Data name="Environment Response Variable 3">
            <value/>
          </Data>
          <Data name="Environment Response Variable 4">
            <value/>
          </Data>
        </ExtendedData>
        <Point>
          <coordinates>
            10.48333,56.36667,0
          </coordinates>
        </Point>
      </Placemark>
      <Placemark>
        <name>marina</name>
        <description><![CDATA[Title: Adaptations by Zostera marina Dominated Seagrass Meadows in Response to Water Quality and Climate Forcing<br>Authors: <br>PubYear: 2018<br>Study Design: Field<br>Study Type: Survey<br>Other Study: <br>Management/Restoration: <br>Zostera Species 2: <br>Location-Name: Goodwins Islands in the polyhaline portion of the York River Estuary<br>Location-GPS: 37.2468, −76.5000<br>Latitude: 37.2468<br>Longitude: -76.5000<br>Stressor 1: Temperature<br>Stressor 2: Aquaculture Impacts<br>Stressor 3: Nutrients<br>Stressor 4: <br>Plant, Community, or Environmental Response Variables?: Plant<br>Plant Response Variable 1: Reproductive Output<br>Plant Response Variable 2: Growth<br>Plant Response Variable 3: <br>Plant Response Variable 4: <br>Community Response Variable 1: <br>Community Response Variable 2: <br>Community Response Variable 3: <br>Community Response Variable 4: <br>Environment Response Variable 1: <br>Environment Response Variable 2: <br>Environment Response Variable 3: <br>Environment Response Variable 4: ]]></description>
        <styleUrl>#icon-1899-0288D1</styleUrl>
        <ExtendedData>
          <Data name="Title">
            <value>Adaptations by Zostera marina Dominated Seagrass Meadows in Response to Water Quality and Climate Forcing</value>
          </Data>
          <Data name="Authors">
            <value/>
          </Data>
          <Data name="PubYear">
            <value>2018.0</value>
          </Data>
          <Data name="Study Design">
            <value>Field</value>
          </Data>
          <Data name="Study Type">
            <value>Survey</value>
          </Data>
          <Data name="Other Study">
            <value/>
          </Data>
          <Data name="Management/Restoration">
            <value/>
          </Data>
          <Data name="Zostera Species 2">
            <value/>
          </Data>
          <Data name="Location-Name">
            <value>Goodwins Islands in the polyhaline portion of the York River Estuary</value>
          </Data>
          <Data name="Location-GPS">
            <value>37.2468, −76.5000</value>
          </Data>
          <Data name="Latitude">
            <value>37.2468</value>
          </Data>
          <Data name="Longitude">
            <value>-76.5000</value>
          </Data>
          <Data name="Stressor 1">
            <value>Temperature</value>
          </Data>
          <Data name="Stressor 2">
            <value>Aquaculture Impacts</value>
          </Data>
          <Data name="Stressor 3">
            <value>Nutrients</value>
          </Data>
          <Data name="Stressor 4">
            <value/>
          </Data>
          <Data name="Plant, Community, or Environmental Response Variables?">
            <value>Plant</value>
          </Data>
          <Data name="Plant Response Variable 1">
            <value>Reproductive Output</value>
          </Data>
          <Data name="Plant Response Variable 2">
            <value>Growth</value>
          </Data>
          <Data name="Plant Response Variable 3">
            <value/>
          </Data>
          <Data name="Plant Response Variable 4">
            <value/>
          </Data>
          <Data name="Community Response Variable 1">
            <value/>
          </Data>
          <Data name="Community Response Variable 2">
            <value/>
          </Data>
          <Data name="Community Response Variable 3">
            <value/>
          </Data>
          <Data name="Community Response Variable 4">
            <value/>
          </Data>
          <Data name="Environment Response Variable 1">
            <value/>
          </Data>
          <Data name="Environment Response Variable 2">
            <value/>
          </Data>
          <Data name="Environment Response Variable 3">
            <value/>
          </Data>
          <Data name="Environment Response Variable 4">
            <value/>
          </Data>
        </ExtendedData>
        <Point>
          <coordinates>
            -76.5,37.2468,0
          </coordinates>
        </Point>
      </Placemark>
      <Placemark>
        <name>japonica</name>
        <description><![CDATA[Title: Adaptive strategies of Zostera japonica photosynthetic electron transport in response to thermal stress <br>Authors: Di Zhang et al. 2017<br>PubYear: 2017<br>Study Design: Mesocosm<br>Study Type: Manipulative<br>Other Study: <br>Management/Restoration: <br>Zostera Species 2: <br>Location-Name: Intertidal zones of Changdao, Yantai, Shandong Province, China<br>Location-GPS: 37°54′36ʺN, 120°43′48ʺE <br>Latitude: 37.91000<br>Longitude: 120.73000<br>Stressor 1: Temperature<br>Stressor 2: <br>Stressor 3: <br>Stressor 4: <br>Plant, Community, or Environmental Response Variables?: Plant<br>Plant Response Variable 1: Photosynthetic Output<br>Plant Response Variable 2: <br>Plant Response Variable 3: <br>Plant Response Variable 4: <br>Community Response Variable 1: <br>Community Response Variable 2: <br>Community Response Variable 3: <br>Community Response Variable 4: <br>Environment Response Variable 1: <br>Environment Response Variable 2: <br>Environment Response Variable 3: <br>Environment Response Variable 4: ]]></description>
        <styleUrl>#icon-1899-673AB7</styleUrl>
        <ExtendedData>
          <Data name="Title">
            <value>Adaptive strategies of Zostera japonica photosynthetic electron transport in response to thermal stress </value>
          </Data>
          <Data name="Authors">
            <value>Di Zhang et al. 2017</value>
          </Data>
          <Data name="PubYear">
            <value>2017.0</value>
          </Data>
          <Data name="Study Design">
            <value>Mesocosm</value>
          </Data>
          <Data name="Study Type">
            <value>Manipulative</value>
          </Data>
          <Data name="Other Study">
            <value/>
          </Data>
          <Data name="Management/Restoration">
            <value/>
          </Data>
          <Data name="Zostera Species 2">
            <value/>
          </Data>
          <Data name="Location-Name">
            <value>Intertidal zones of Changdao, Yantai, Shandong Province, China</value>
          </Data>
          <Data name="Location-GPS">
            <value>37°54′36ʺN, 120°43′48ʺE </value>
          </Data>
          <Data name="Latitude">
            <value>37.91000</value>
          </Data>
          <Data name="Longitude">
            <value>120.73000</value>
          </Data>
          <Data name="Stressor 1">
            <value>Temperature</value>
          </Data>
          <Data name="Stressor 2">
            <value/>
          </Data>
          <Data name="Stressor 3">
            <value/>
          </Data>
          <Data name="Stressor 4">
            <value/>
          </Data>
          <Data name="Plant, Community, or Environmental Response Variables?">
            <value>Plant</value>
          </Data>
          <Data name="Plant Response Variable 1">
            <value>Photosynthetic Output</value>
          </Data>
          <Data name="Plant Response Variable 2">
            <value/>
          </Data>
          <Data name="Plant Response Variable 3">
            <value/>
          </Data>
          <Data name="Plant Response Variable 4">
            <value/>
          </Data>
          <Data name="Community Response Variable 1">
            <value/>
          </Data>
          <Data name="Community Response Variable 2">
            <value/>
          </Data>
          <Data name="Community Response Variable 3">
            <value/>
          </Data>
          <Data name="Community Response Variable 4">
            <value/>
          </Data>
          <Data name="Environment Response Variable 1">
            <value/>
          </Data>
          <Data name="Environment Response Variable 2">
            <value/>
          </Data>
          <Data name="Environment Response Variable 3">
            <value/>
          </Data>
          <Data name="Environment Response Variable 4">
            <value/>
          </Data>
        </ExtendedData>
        <Point>
          <coordinates>
            120.73,37.91,0
          </coordinates>
        </Point>
      </Placemark>
      <Placemark>
        <name>marina</name>
        <description><![CDATA[Title: Additive response to multiple environmental stressors in the seagrass Zostera marina L.<br>Authors: Francisco Moreno-Marin et al. 2018<br>PubYear: 2018<br>Study Design: Mesocosm<br>Study Type: Manipulative<br>Other Study: <br>Management/Restoration: <br>Zostera Species 2: <br>Location-Name: Roskilde Fjord, Denmark (1 m depth)<br>Location-GPS: 55° 42' N, 11° 47' E<br>Latitude: 55.70000<br>Longitude: 11.78333<br>Stressor 1: Temperature<br>Stressor 2: Light<br>Stressor 3: Nutrients<br>Stressor 4: <br>Plant, Community, or Environmental Response Variables?: Plant & Environment<br>Plant Response Variable 1: Growth<br>Plant Response Variable 2: Physiological Meaures<br>Plant Response Variable 3: <br>Plant Response Variable 4: <br>Community Response Variable 1: <br>Community Response Variable 2: <br>Community Response Variable 3: <br>Community Response Variable 4: <br>Environment Response Variable 1: Water Column Dissolved Oxygen<br>Environment Response Variable 2: <br>Environment Response Variable 3: <br>Environment Response Variable 4: ]]></description>
        <styleUrl>#icon-1899-0288D1</styleUrl>
        <ExtendedData>
          <Data name="Title">
            <value>Additive response to multiple environmental stressors in the seagrass Zostera marina L.</value>
          </Data>
          <Data name="Authors">
            <value>Francisco Moreno-Marin et al. 2018</value>
          </Data>
          <Data name="PubYear">
            <value>2018.0</value>
          </Data>
          <Data name="Study Design">
            <value>Mesocosm</value>
          </Data>
          <Data name="Study Type">
            <value>Manipulative</value>
          </Data>
          <Data name="Other Study">
            <value/>
          </Data>
          <Data name="Management/Restoration">
            <value/>
          </Data>
          <Data name="Zostera Species 2">
            <value/>
          </Data>
          <Data name="Location-Name">
            <value>Roskilde Fjord, Denmark (1 m depth)</value>
          </Data>
          <Data name="Location-GPS">
            <value><![CDATA[55° 42' N, 11° 47' E]]></value>
          </Data>
          <Data name="Latitude">
            <value>55.70000</value>
          </Data>
          <Data name="Longitude">
            <value>11.78333</value>
          </Data>
          <Data name="Stressor 1">
            <value>Temperature</value>
          </Data>
          <Data name="Stressor 2">
            <value>Light</value>
          </Data>
          <Data name="Stressor 3">
            <value>Nutrients</value>
          </Data>
          <Data name="Stressor 4">
            <value/>
          </Data>
          <Data name="Plant, Community, or Environmental Response Variables?">
            <value><![CDATA[Plant & Environment]]></value>
          </Data>
          <Data name="Plant Response Variable 1">
            <value>Growth</value>
          </Data>
          <Data name="Plant Response Variable 2">
            <value>Physiological Meaures</value>
          </Data>
          <Data name="Plant Response Variable 3">
            <value/>
          </Data>
          <Data name="Plant Response Variable 4">
            <value/>
          </Data>
          <Data name="Community Response Variable 1">
            <value/>
          </Data>
          <Data name="Community Response Variable 2">
            <value/>
          </Data>
          <Data name="Community Response Variable 3">
            <value/>
          </Data>
          <Data name="Community Response Variable 4">
            <value/>
          </Data>
          <Data name="Environment Response Variable 1">
            <value>Water Column Dissolved Oxygen</value>
          </Data>
          <Data name="Environment Response Variable 2">
            <value/>
          </Data>
          <Data name="Environment Response Variable 3">
            <value/>
          </Data>
          <Data name="Environment Response Variable 4">
            <value/>
          </Data>
        </ExtendedData>
        <Point>
          <coordinates>
            11.78333,55.7,0
          </coordinates>
        </Point>
      </Placemark>
      <Placemark>
        <name>marina</name>
        <description><![CDATA[Title: Agent based modelling (ABM) of eelgrass (Zostera marina) seedbank dynamics in a shallow Danish estuary<br>Authors: K. Kuusemäe et al. 2018<br>PubYear: 2018<br>Study Design: Mesocosm<br>Study Type: Manipulative<br>Other Study: Model<br>Management/Restoration: <br>Zostera Species 2: <br>Location-Name: Odense Fjord, Denmark<br>Location-GPS: <br>Latitude: 55.48717<br>Longitude: 10.52874<br>Stressor 1: Nutrients<br>Stressor 2: <br>Stressor 3: <br>Stressor 4: <br>Plant, Community, or Environmental Response Variables?: Plant<br>Plant Response Variable 1: Shoot Density<br>Plant Response Variable 2: Reproductive Output<br>Plant Response Variable 3: Shoot Survival<br>Plant Response Variable 4: <br>Community Response Variable 1: <br>Community Response Variable 2: <br>Community Response Variable 3: <br>Community Response Variable 4: <br>Environment Response Variable 1: <br>Environment Response Variable 2: <br>Environment Response Variable 3: <br>Environment Response Variable 4: ]]></description>
        <styleUrl>#icon-1899-0288D1</styleUrl>
        <ExtendedData>
          <Data name="Title">
            <value>Agent based modelling (ABM) of eelgrass (Zostera marina) seedbank dynamics in a shallow Danish estuary</value>
          </Data>
          <Data name="Authors">
            <value>K. Kuusemäe et al. 2018</value>
          </Data>
          <Data name="PubYear">
            <value>2018.0</value>
          </Data>
          <Data name="Study Design">
            <value>Mesocosm</value>
          </Data>
          <Data name="Study Type">
            <value>Manipulative</value>
          </Data>
          <Data name="Other Study">
            <value>Model</value>
          </Data>
          <Data name="Management/Restoration">
            <value/>
          </Data>
          <Data name="Zostera Species 2">
            <value/>
          </Data>
          <Data name="Location-Name">
            <value>Odense Fjord, Denmark</value>
          </Data>
          <Data name="Location-GPS">
            <value/>
          </Data>
          <Data name="Latitude">
            <value>55.48717</value>
          </Data>
          <Data name="Longitude">
            <value>10.52874</value>
          </Data>
          <Data name="Stressor 1">
            <value>Nutrients</value>
          </Data>
          <Data name="Stressor 2">
            <value/>
          </Data>
          <Data name="Stressor 3">
            <value/>
          </Data>
          <Data name="Stressor 4">
            <value/>
          </Data>
          <Data name="Plant, Community, or Environmental Response Variables?">
            <value>Plant</value>
          </Data>
          <Data name="Plant Response Variable 1">
            <value>Shoot Density</value>
          </Data>
          <Data name="Plant Response Variable 2">
            <value>Reproductive Output</value>
          </Data>
          <Data name="Plant Response Variable 3">
            <value>Shoot Survival</value>
          </Data>
          <Data name="Plant Response Variable 4">
            <value/>
          </Data>
          <Data name="Community Response Variable 1">
            <value/>
          </Data>
          <Data name="Community Response Variable 2">
            <value/>
          </Data>
          <Data name="Community Response Variable 3">
            <value/>
          </Data>
          <Data name="Community Response Variable 4">
            <value/>
          </Data>
          <Data name="Environment Response Variable 1">
            <value/>
          </Data>
          <Data name="Environment Response Variable 2">
            <value/>
          </Data>
          <Data name="Environment Response Variable 3">
            <value/>
          </Data>
          <Data name="Environment Response Variable 4">
            <value/>
          </Data>
        </ExtendedData>
        <Point>
          <coordinates>
            10.52874,55.48717,0
          </coordinates>
        </Point>
      </Placemark>
      <Placemark>
        <name>marina</name>
        <description><![CDATA[Title: Algal mats reduce eelgrass (Zostera marina L.) growth in mixed and monospecific meadows<br>Authors: Gustafsson & Bostrom, 2014<br>PubYear: 2014<br>Study Design: Field<br>Study Type: Manipulative<br>Other Study: <br>Management/Restoration: <br>Zostera Species 2: <br>Location-Name: Angso Island, Archipelago Sea, Northern Baltic Sea, Sweden<br>Location-GPS: 67.25675°  N, 20.1°  E<br>Latitude: 59.61755<br>Longitude: 18.75986<br>Stressor 1: Nutrients<br>Stressor 2: Light<br>Stressor 3: <br>Stressor 4: <br>Plant, Community, or Environmental Response Variables?: Plant, Community, & Environment<br>Plant Response Variable 1: Shoot Density<br>Plant Response Variable 2: Shoot Survival<br>Plant Response Variable 3: Growth<br>Plant Response Variable 4: <br>Community Response Variable 1: Macroalgae<br>Community Response Variable 2: <br>Community Response Variable 3: <br>Community Response Variable 4: <br>Environment Response Variable 1: Water Column Nutrients<br>Environment Response Variable 2: Water Column Dissolved Oxygen<br>Environment Response Variable 3: Water Column Turbidity<br>Environment Response Variable 4: ]]></description>
        <styleUrl>#icon-1899-0288D1</styleUrl>
        <ExtendedData>
          <Data name="Title">
            <value>Algal mats reduce eelgrass (Zostera marina L.) growth in mixed and monospecific meadows</value>
          </Data>
          <Data name="Authors">
            <value><![CDATA[Gustafsson & Bostrom, 2014]]></value>
          </Data>
          <Data name="PubYear">
            <value>2014.0</value>
          </Data>
          <Data name="Study Design">
            <value>Field</value>
          </Data>
          <Data name="Study Type">
            <value>Manipulative</value>
          </Data>
          <Data name="Other Study">
            <value/>
          </Data>
          <Data name="Management/Restoration">
            <value/>
          </Data>
          <Data name="Zostera Species 2">
            <value/>
          </Data>
          <Data name="Location-Name">
            <value>Angso Island, Archipelago Sea, Northern Baltic Sea, Sweden</value>
          </Data>
          <Data name="Location-GPS">
            <value>67.25675°  N, 20.1°  E</value>
          </Data>
          <Data name="Latitude">
            <value>59.61755</value>
          </Data>
          <Data name="Longitude">
            <value>18.75986</value>
          </Data>
          <Data name="Stressor 1">
            <value>Nutrients</value>
          </Data>
          <Data name="Stressor 2">
            <value>Light</value>
          </Data>
          <Data name="Stressor 3">
            <value/>
          </Data>
          <Data name="Stressor 4">
            <value/>
          </Data>
          <Data name="Plant, Community, or Environmental Response Variables?">
            <value><![CDATA[Plant, Community, & Environment]]></value>
          </Data>
          <Data name="Plant Response Variable 1">
            <value>Shoot Density</value>
          </Data>
          <Data name="Plant Response Variable 2">
            <value>Shoot Survival</value>
          </Data>
          <Data name="Plant Response Variable 3">
            <value>Growth</value>
          </Data>
          <Data name="Plant Response Variable 4">
            <value/>
          </Data>
          <Data name="Community Response Variable 1">
            <value>Macroalgae</value>
          </Data>
          <Data name="Community Response Variable 2">
            <value/>
          </Data>
          <Data name="Community Response Variable 3">
            <value/>
          </Data>
          <Data name="Community Response Variable 4">
            <value/>
          </Data>
          <Data name="Environment Response Variable 1">
            <value>Water Column Nutrients</value>
          </Data>
          <Data name="Environment Response Variable 2">
            <value>Water Column Dissolved Oxygen</value>
          </Data>
          <Data name="Environment Response Variable 3">
            <value>Water Column Turbidity</value>
          </Data>
          <Data name="Environment Response Variable 4">
            <value/>
          </Data>
        </ExtendedData>
        <Point>
          <coordinates>
            18.75986,59.61755,0
          </coordinates>
        </Point>
      </Placemark>
      <Placemark>
        <name>marina</name>
        <description><![CDATA[Title: Algicidal and growth-inhibiting bacteria associated with seagrass and macroalgae beds inPuget Sound, WA, USA<br>Authors: Nobuharu Inaba et al. 2016<br>PubYear: 2016<br>Study Design: Field<br>Study Type: Survey<br>Other Study: <br>Management/Restoration: <br>Zostera Species 2: <br>Location-Name: Puget Sound, WA, USA <br>Location-GPS: <br>Latitude: 47.79965<br>Longitude: -122.56264<br>Stressor 1: Pathogens<br>Stressor 2: Microbiome<br>Stressor 3: <br>Stressor 4: <br>Plant, Community, or Environmental Response Variables?: Community<br>Plant Response Variable 1: <br>Plant Response Variable 2: <br>Plant Response Variable 3: <br>Plant Response Variable 4: <br>Community Response Variable 1: Microbial Diversity<br>Community Response Variable 2: <br>Community Response Variable 3: <br>Community Response Variable 4: <br>Environment Response Variable 1: <br>Environment Response Variable 2: <br>Environment Response Variable 3: <br>Environment Response Variable 4: ]]></description>
        <styleUrl>#icon-1899-0288D1</styleUrl>
        <ExtendedData>
          <Data name="Title">
            <value>Algicidal and growth-inhibiting bacteria associated with seagrass and macroalgae beds inPuget Sound, WA, USA</value>
          </Data>
          <Data name="Authors">
            <value>Nobuharu Inaba et al. 2016</value>
          </Data>
          <Data name="PubYear">
            <value>2016.0</value>
          </Data>
          <Data name="Study Design">
            <value>Field</value>
          </Data>
          <Data name="Study Type">
            <value>Survey</value>
          </Data>
          <Data name="Other Study">
            <value/>
          </Data>
          <Data name="Management/Restoration">
            <value/>
          </Data>
          <Data name="Zostera Species 2">
            <value/>
          </Data>
          <Data name="Location-Name">
            <value>Puget Sound, WA, USA </value>
          </Data>
          <Data name="Location-GPS">
            <value/>
          </Data>
          <Data name="Latitude">
            <value>47.79965</value>
          </Data>
          <Data name="Longitude">
            <value>-122.56264</value>
          </Data>
          <Data name="Stressor 1">
            <value>Pathogens</value>
          </Data>
          <Data name="Stressor 2">
            <value>Microbiome</value>
          </Data>
          <Data name="Stressor 3">
            <value/>
          </Data>
          <Data name="Stressor 4">
            <value/>
          </Data>
          <Data name="Plant, Community, or Environmental Response Variables?">
            <value>Community</value>
          </Data>
          <Data name="Plant Response Variable 1">
            <value/>
          </Data>
          <Data name="Plant Response Variable 2">
            <value/>
          </Data>
          <Data name="Plant Response Variable 3">
            <value/>
          </Data>
          <Data name="Plant Response Variable 4">
            <value/>
          </Data>
          <Data name="Community Response Variable 1">
            <value>Microbial Diversity</value>
          </Data>
          <Data name="Community Response Variable 2">
            <value/>
          </Data>
          <Data name="Community Response Variable 3">
            <value/>
          </Data>
          <Data name="Community Response Variable 4">
            <value/>
          </Data>
          <Data name="Environment Response Variable 1">
            <value/>
          </Data>
          <Data name="Environment Response Variable 2">
            <value/>
          </Data>
          <Data name="Environment Response Variable 3">
            <value/>
          </Data>
          <Data name="Environment Response Variable 4">
            <value/>
          </Data>
        </ExtendedData>
        <Point>
          <coordinates>
            -122.56264,47.79965,0
          </coordinates>
        </Point>
      </Placemark>
      <Placemark>
        <name>marina</name>
        <description><![CDATA[Title: Alteration of microbial community composition and changes in decomposition associated with an invasive intertidal macrophyte<br>Authors: Hahn<br>PubYear: 2003<br>Study Design: Field<br>Study Type: Manipulative<br>Other Study: <br>Management/Restoration: <br>Zostera Species 2: japonica<br>Location-Name: Padilla Bay, WA<br>Location-GPS: 48°28; N, longitude 122°3T W<br>Latitude: 48.46667<br>Longitude: -122.51667<br>Stressor 1: Invasion<br>Stressor 2: <br>Stressor 3: <br>Stressor 4: <br>Plant, Community, or Environmental Response Variables?: Plant & Community<br>Plant Response Variable 1: Physiological Measures<br>Plant Response Variable 2: <br>Plant Response Variable 3: <br>Plant Response Variable 4: <br>Community Response Variable 1: Microbial Diversity<br>Community Response Variable 2: <br>Community Response Variable 3: <br>Community Response Variable 4: <br>Environment Response Variable 1: <br>Environment Response Variable 2: <br>Environment Response Variable 3: <br>Environment Response Variable 4: ]]></description>
        <styleUrl>#icon-1899-0288D1</styleUrl>
        <ExtendedData>
          <Data name="Title">
            <value>Alteration of microbial community composition and changes in decomposition associated with an invasive intertidal macrophyte</value>
          </Data>
          <Data name="Authors">
            <value>Hahn</value>
          </Data>
          <Data name="PubYear">
            <value>2003.0</value>
          </Data>
          <Data name="Study Design">
            <value>Field</value>
          </Data>
          <Data name="Study Type">
            <value>Manipulative</value>
          </Data>
          <Data name="Other Study">
            <value/>
          </Data>
          <Data name="Management/Restoration">
            <value/>
          </Data>
          <Data name="Zostera Species 2">
            <value>japonica</value>
          </Data>
          <Data name="Location-Name">
            <value>Padilla Bay, WA</value>
          </Data>
          <Data name="Location-GPS">
            <value>48°28; N, longitude 122°3T W</value>
          </Data>
          <Data name="Latitude">
            <value>48.46667</value>
          </Data>
          <Data name="Longitude">
            <value>-122.51667</value>
          </Data>
          <Data name="Stressor 1">
            <value>Invasion</value>
          </Data>
          <Data name="Stressor 2">
            <value/>
          </Data>
          <Data name="Stressor 3">
            <value/>
          </Data>
          <Data name="Stressor 4">
            <value/>
          </Data>
          <Data name="Plant, Community, or Environmental Response Variables?">
            <value><![CDATA[Plant & Community]]></value>
          </Data>
          <Data name="Plant Response Variable 1">
            <value>Physiological Measures</value>
          </Data>
          <Data name="Plant Response Variable 2">
            <value/>
          </Data>
          <Data name="Plant Response Variable 3">
            <value/>
          </Data>
          <Data name="Plant Response Variable 4">
            <value/>
          </Data>
          <Data name="Community Response Variable 1">
            <value>Microbial Diversity</value>
          </Data>
          <Data name="Community Response Variable 2">
            <value/>
          </Data>
          <Data name="Community Response Variable 3">
            <value/>
          </Data>
          <Data name="Community Response Variable 4">
            <value/>
          </Data>
          <Data name="Environment Response Variable 1">
            <value/>
          </Data>
          <Data name="Environment Response Variable 2">
            <value/>
          </Data>
          <Data name="Environment Response Variable 3">
            <value/>
          </Data>
          <Data name="Environment Response Variable 4">
            <value/>
          </Data>
        </ExtendedData>
        <Point>
          <coordinates>
            -122.51667,48.46667,0
          </coordinates>
        </Point>
      </Placemark>
      <Placemark>
        <name>marina</name>
        <description><![CDATA[Title: Alteration of seagrass species composition and function over two decades<br>Authors: Bishop et al., 2008<br>PubYear: 2008<br>Study Design: Field<br>Study Type: Survey<br>Other Study: <br>Management/Restoration: <br>Zostera Species 2: <br>Location-Name: Dog Island, Bogue Sound, North Carolina, USA<br>Location-GPS: 34.691667 N, -76.907778 W<br>Latitude: 34.69167<br>Longitude: -76.90778<br>Stressor 1: Light<br>Stressor 2: Nutrients<br>Stressor 3: Seagrass competition<br>Stressor 4: <br>Plant, Community, or Environmental Response Variables?: Plant, Community, & Environment<br>Plant Response Variable 1: Growth<br>Plant Response Variable 2: Physiological Measures<br>Plant Response Variable 3: Shoot Density<br>Plant Response Variable 4: <br>Community Response Variable 1: Distribution<br>Community Response Variable 2: Seagrass competition<br>Community Response Variable 3: Invertebrates<br>Community Response Variable 4: Chlorophyll A<br>Environment Response Variable 1: Water Column Nutrients<br>Environment Response Variable 2: Water Column Turbidity<br>Environment Response Variable 3: <br>Environment Response Variable 4: ]]></description>
        <styleUrl>#icon-1899-0288D1</styleUrl>
        <ExtendedData>
          <Data name="Title">
            <value>Alteration of seagrass species composition and function over two decades</value>
          </Data>
          <Data name="Authors">
            <value>Bishop et al., 2008</value>
          </Data>
          <Data name="PubYear">
            <value>2008.0</value>
          </Data>
          <Data name="Study Design">
            <value>Field</value>
          </Data>
          <Data name="Study Type">
            <value>Survey</value>
          </Data>
          <Data name="Other Study">
            <value/>
          </Data>
          <Data name="Management/Restoration">
            <value/>
          </Data>
          <Data name="Zostera Species 2">
            <value/>
          </Data>
          <Data name="Location-Name">
            <value>Dog Island, Bogue Sound, North Carolina, USA</value>
          </Data>
          <Data name="Location-GPS">
            <value>34.691667 N, -76.907778 W</value>
          </Data>
          <Data name="Latitude">
            <value>34.69167</value>
          </Data>
          <Data name="Longitude">
            <value>-76.90778</value>
          </Data>
          <Data name="Stressor 1">
            <value>Light</value>
          </Data>
          <Data name="Stressor 2">
            <value>Nutrients</value>
          </Data>
          <Data name="Stressor 3">
            <value>Seagrass competition</value>
          </Data>
          <Data name="Stressor 4">
            <value/>
          </Data>
          <Data name="Plant, Community, or Environmental Response Variables?">
            <value><![CDATA[Plant, Community, & Environment]]></value>
          </Data>
          <Data name="Plant Response Variable 1">
            <value>Growth</value>
          </Data>
          <Data name="Plant Response Variable 2">
            <value>Physiological Measures</value>
          </Data>
          <Data name="Plant Response Variable 3">
            <value>Shoot Density</value>
          </Data>
          <Data name="Plant Response Variable 4">
            <value/>
          </Data>
          <Data name="Community Response Variable 1">
            <value>Distribution</value>
          </Data>
          <Data name="Community Response Variable 2">
            <value>Seagrass competition</value>
          </Data>
          <Data name="Community Response Variable 3">
            <value>Invertebrates</value>
          </Data>
          <Data name="Community Response Variable 4">
            <value>Chlorophyll A</value>
          </Data>
          <Data name="Environment Response Variable 1">
            <value>Water Column Nutrients</value>
          </Data>
          <Data name="Environment Response Variable 2">
            <value>Water Column Turbidity</value>
          </Data>
          <Data name="Environment Response Variable 3">
            <value/>
          </Data>
          <Data name="Environment Response Variable 4">
            <value/>
          </Data>
        </ExtendedData>
        <Point>
          <coordinates>
            -76.90778,34.69167,0
          </coordinates>
        </Point>
      </Placemark>
      <Placemark>
        <name>marina</name>
        <description><![CDATA[Title: Alternative Stable States Driven by Density-Dependent Toxicity<br>Authors: van der Heide, van Nes, van Katwijk, Scheffer, Jan Hendriks & Smolders <br>PubYear: 2010<br>Study Design: <br>Study Type: <br>Other Study: Model<br>Management/Restoration: <br>Zostera Species 2: <br>Location-Name: Institute for Wetland and Water Research, Radboud University Nijmegen, Netherlands<br>Location-GPS: 51.8220° N, 5.8638° E<br>Latitude: 51.82200<br>Longitude: 5.86380<br>Stressor 1: Nutrients<br>Stressor 2: Toxins<br>Stressor 3: <br>Stressor 4: <br>Plant, Community, or Environmental Response Variables?: Plant & Environment<br>Plant Response Variable 1: Physiological Measures<br>Plant Response Variable 2: Shoot Density<br>Plant Response Variable 3: <br>Plant Response Variable 4: <br>Community Response Variable 1: <br>Community Response Variable 2: <br>Community Response Variable 3: <br>Community Response Variable 4: <br>Environment Response Variable 1: Water Column Nutrients<br>Environment Response Variable 2: Sediment Nutrients<br>Environment Response Variable 3: <br>Environment Response Variable 4: ]]></description>
        <styleUrl>#icon-1899-0288D1</styleUrl>
        <ExtendedData>
          <Data name="Title">
            <value>Alternative Stable States Driven by Density-Dependent Toxicity</value>
          </Data>
          <Data name="Authors">
            <value><![CDATA[van der Heide, van Nes, van Katwijk, Scheffer, Jan Hendriks & Smolders ]]></value>
          </Data>
          <Data name="PubYear">
            <value>2010.0</value>
          </Data>
          <Data name="Study Design">
            <value/>
          </Data>
          <Data name="Study Type">
            <value/>
          </Data>
          <Data name="Other Study">
            <value>Model</value>
          </Data>
          <Data name="Management/Restoration">
            <value/>
          </Data>
          <Data name="Zostera Species 2">
            <value/>
          </Data>
          <Data name="Location-Name">
            <value>Institute for Wetland and Water Research, Radboud University Nijmegen, Netherlands</value>
          </Data>
          <Data name="Location-GPS">
            <value>51.8220° N, 5.8638° E</value>
          </Data>
          <Data name="Latitude">
            <value>51.82200</value>
          </Data>
          <Data name="Longitude">
            <value>5.86380</value>
          </Data>
          <Data name="Stressor 1">
            <value>Nutrients</value>
          </Data>
          <Data name="Stressor 2">
            <value>Toxins</value>
          </Data>
          <Data name="Stressor 3">
            <value/>
          </Data>
          <Data name="Stressor 4">
            <value/>
          </Data>
          <Data name="Plant, Community, or Environmental Response Variables?">
            <value><![CDATA[Plant & Environment]]></value>
          </Data>
          <Data name="Plant Response Variable 1">
            <value>Physiological Measures</value>
          </Data>
          <Data name="Plant Response Variable 2">
            <value>Shoot Density</value>
          </Data>
          <Data name="Plant Response Variable 3">
            <value/>
          </Data>
          <Data name="Plant Response Variable 4">
            <value/>
          </Data>
          <Data name="Community Response Variable 1">
            <value/>
          </Data>
          <Data name="Community Response Variable 2">
            <value/>
          </Data>
          <Data name="Community Response Variable 3">
            <value/>
          </Data>
          <Data name="Community Response Variable 4">
            <value/>
          </Data>
          <Data name="Environment Response Variable 1">
            <value>Water Column Nutrients</value>
          </Data>
          <Data name="Environment Response Variable 2">
            <value>Sediment Nutrients</value>
          </Data>
          <Data name="Environment Response Variable 3">
            <value/>
          </Data>
          <Data name="Environment Response Variable 4">
            <value/>
          </Data>
        </ExtendedData>
        <Point>
          <coordinates>
            5.8638,51.822,0
          </coordinates>
        </Point>
      </Placemark>
      <Placemark>
        <name>marina</name>
        <description><![CDATA[Title: Ammonium toxcicity in eelgrass Zostera marina<br>Authors: van Katwijk et al. 1997<br>PubYear: 1997<br>Study Design: Mesocosm<br>Study Type: Manipulative<br>Other Study: <br>Management/Restoration: <br>Zostera Species 2: <br>Location-Name: Goes, Southwest Netherlands<br>Location-GPS: 51° 32' N, 3° 50' E<br>Latitude: 51.53333<br>Longitude: 3.83333<br>Stressor 1: Nutrients<br>Stressor 2: <br>Stressor 3: <br>Stressor 4: <br>Plant, Community, or Environmental Response Variables?: Plant & Environment<br>Plant Response Variable 1: Growth<br>Plant Response Variable 2: Physiological Measures<br>Plant Response Variable 3: Shoot Density<br>Plant Response Variable 4: <br>Community Response Variable 1: <br>Community Response Variable 2: <br>Community Response Variable 3: <br>Community Response Variable 4: <br>Environment Response Variable 1: Water Column Nutrients<br>Environment Response Variable 2: Sediment Nutrients<br>Environment Response Variable 3: <br>Environment Response Variable 4: ]]></description>
        <styleUrl>#icon-1899-0288D1</styleUrl>
        <ExtendedData>
          <Data name="Title">
            <value>Ammonium toxcicity in eelgrass Zostera marina</value>
          </Data>
          <Data name="Authors">
            <value>van Katwijk et al. 1997</value>
          </Data>
          <Data name="PubYear">
            <value>1997.0</value>
          </Data>
          <Data name="Study Design">
            <value>Mesocosm</value>
          </Data>
          <Data name="Study Type">
            <value>Manipulative</value>
          </Data>
          <Data name="Other Study">
            <value/>
          </Data>
          <Data name="Management/Restoration">
            <value/>
          </Data>
          <Data name="Zostera Species 2">
            <value/>
          </Data>
          <Data name="Location-Name">
            <value>Goes, Southwest Netherlands</value>
          </Data>
          <Data name="Location-GPS">
            <value><![CDATA[51° 32' N, 3° 50' E]]></value>
          </Data>
          <Data name="Latitude">
            <value>51.53333</value>
          </Data>
          <Data name="Longitude">
            <value>3.83333</value>
          </Data>
          <Data name="Stressor 1">
            <value>Nutrients</value>
          </Data>
          <Data name="Stressor 2">
            <value/>
          </Data>
          <Data name="Stressor 3">
            <value/>
          </Data>
          <Data name="Stressor 4">
            <value/>
          </Data>
          <Data name="Plant, Community, or Environmental Response Variables?">
            <value><![CDATA[Plant & Environment]]></value>
          </Data>
          <Data name="Plant Response Variable 1">
            <value>Growth</value>
          </Data>
          <Data name="Plant Response Variable 2">
            <value>Physiological Measures</value>
          </Data>
          <Data name="Plant Response Variable 3">
            <value>Shoot Density</value>
          </Data>
          <Data name="Plant Response Variable 4">
            <value/>
          </Data>
          <Data name="Community Response Variable 1">
            <value/>
          </Data>
          <Data name="Community Response Variable 2">
            <value/>
          </Data>
          <Data name="Community Response Variable 3">
            <value/>
          </Data>
          <Data name="Community Response Variable 4">
            <value/>
          </Data>
          <Data name="Environment Response Variable 1">
            <value>Water Column Nutrients</value>
          </Data>
          <Data name="Environment Response Variable 2">
            <value>Sediment Nutrients</value>
          </Data>
          <Data name="Environment Response Variable 3">
            <value/>
          </Data>
          <Data name="Environment Response Variable 4">
            <value/>
          </Data>
        </ExtendedData>
        <Point>
          <coordinates>
            3.83333,51.53333,0
          </coordinates>
        </Point>
      </Placemark>
      <Placemark>
        <name>noltii</name>
        <description><![CDATA[Title: Ammonium Uptake Rates in a Seagrass Bed under Combined Waves and Currents<br>Authors: LG Gillis et. all<br>PubYear: 2017<br>Study Design: Mesocosm<br>Study Type: Manipulative<br>Other Study: <br>Management/Restoration: <br>Zostera Species 2: <br>Location-Name: Oosterschelde tidal lagoon in Yerseke, Netherlands<br>Location-GPS: 51° 27' 59.22" N 4° 4' 30.72" E<br>Latitude: 51.46645<br>Longitude: 4.07520<br>Stressor 1: Hydrodynamics<br>Stressor 2: Nutrients<br>Stressor 3: <br>Stressor 4: <br>Plant, Community, or Environmental Response Variables?: Plant<br>Plant Response Variable 1: Growth<br>Plant Response Variable 2: <br>Plant Response Variable 3: <br>Plant Response Variable 4: <br>Community Response Variable 1: <br>Community Response Variable 2: <br>Community Response Variable 3: <br>Community Response Variable 4: <br>Environment Response Variable 1: <br>Environment Response Variable 2: <br>Environment Response Variable 3: <br>Environment Response Variable 4: ]]></description>
        <styleUrl>#icon-1899-F9A825</styleUrl>
        <ExtendedData>
          <Data name="Title">
            <value>Ammonium Uptake Rates in a Seagrass Bed under Combined Waves and Currents</value>
          </Data>
          <Data name="Authors">
            <value>LG Gillis et. all</value>
          </Data>
          <Data name="PubYear">
            <value>2017.0</value>
          </Data>
          <Data name="Study Design">
            <value>Mesocosm</value>
          </Data>
          <Data name="Study Type">
            <value>Manipulative</value>
          </Data>
          <Data name="Other Study">
            <value/>
          </Data>
          <Data name="Management/Restoration">
            <value/>
          </Data>
          <Data name="Zostera Species 2">
            <value/>
          </Data>
          <Data name="Location-Name">
            <value>Oosterschelde tidal lagoon in Yerseke, Netherlands</value>
          </Data>
          <Data name="Location-GPS">
            <value><![CDATA[51° 27' 59.22" N 4° 4' 30.72" E]]></value>
          </Data>
          <Data name="Latitude">
            <value>51.46645</value>
          </Data>
          <Data name="Longitude">
            <value>4.07520</value>
          </Data>
          <Data name="Stressor 1">
            <value>Hydrodynamics</value>
          </Data>
          <Data name="Stressor 2">
            <value>Nutrients</value>
          </Data>
          <Data name="Stressor 3">
            <value/>
          </Data>
          <Data name="Stressor 4">
            <value/>
          </Data>
          <Data name="Plant, Community, or Environmental Response Variables?">
            <value>Plant</value>
          </Data>
          <Data name="Plant Response Variable 1">
            <value>Growth</value>
          </Data>
          <Data name="Plant Response Variable 2">
            <value/>
          </Data>
          <Data name="Plant Response Variable 3">
            <value/>
          </Data>
          <Data name="Plant Response Variable 4">
            <value/>
          </Data>
          <Data name="Community Response Variable 1">
            <value/>
          </Data>
          <Data name="Community Response Variable 2">
            <value/>
          </Data>
          <Data name="Community Response Variable 3">
            <value/>
          </Data>
          <Data name="Community Response Variable 4">
            <value/>
          </Data>
          <Data name="Environment Response Variable 1">
            <value/>
          </Data>
          <Data name="Environment Response Variable 2">
            <value/>
          </Data>
          <Data name="Environment Response Variable 3">
            <value/>
          </Data>
          <Data name="Environment Response Variable 4">
            <value/>
          </Data>
        </ExtendedData>
        <Point>
          <coordinates>
            4.0752,51.46645,0
          </coordinates>
        </Point>
      </Placemark>
      <Placemark>
        <name>marina</name>
        <description><![CDATA[Title: An annual nitrogen budget for a seagrass Zostera marina population<br>Authors: Pedersen & Borum, 1993<br>PubYear: 1993<br>Study Design: Field<br>Study Type: Survey<br>Other Study: <br>Management/Restoration: <br>Zostera Species 2: <br>Location-Name: Oresund, Copenhagen, Denmark<br>Location-GPS: 55.6761° N, 12.5683° E<br>Latitude: 55.67610<br>Longitude: 12.56830<br>Stressor 1: Nutrients<br>Stressor 2: <br>Stressor 3: <br>Stressor 4: <br>Plant, Community, or Environmental Response Variables?: Plant & Environment<br>Plant Response Variable 1: Growth<br>Plant Response Variable 2: Physiological Measures<br>Plant Response Variable 3: <br>Plant Response Variable 4: <br>Community Response Variable 1: <br>Community Response Variable 2: <br>Community Response Variable 3: <br>Community Response Variable 4: <br>Environment Response Variable 1: Water Column Nutrients<br>Environment Response Variable 2: Sediment Nutrients<br>Environment Response Variable 3: <br>Environment Response Variable 4: ]]></description>
        <styleUrl>#icon-1899-0288D1</styleUrl>
        <ExtendedData>
          <Data name="Title">
            <value>An annual nitrogen budget for a seagrass Zostera marina population</value>
          </Data>
          <Data name="Authors">
            <value><![CDATA[Pedersen & Borum, 1993]]></value>
          </Data>
          <Data name="PubYear">
            <value>1993.0</value>
          </Data>
          <Data name="Study Design">
            <value>Field</value>
          </Data>
          <Data name="Study Type">
            <value>Survey</value>
          </Data>
          <Data name="Other Study">
            <value/>
          </Data>
          <Data name="Management/Restoration">
            <value/>
          </Data>
          <Data name="Zostera Species 2">
            <value/>
          </Data>
          <Data name="Location-Name">
            <value>Oresund, Copenhagen, Denmark</value>
          </Data>
          <Data name="Location-GPS">
            <value>55.6761° N, 12.5683° E</value>
          </Data>
          <Data name="Latitude">
            <value>55.67610</value>
          </Data>
          <Data name="Longitude">
            <value>12.56830</value>
          </Data>
          <Data name="Stressor 1">
            <value>Nutrients</value>
          </Data>
          <Data name="Stressor 2">
            <value/>
          </Data>
          <Data name="Stressor 3">
            <value/>
          </Data>
          <Data name="Stressor 4">
            <value/>
          </Data>
          <Data name="Plant, Community, or Environmental Response Variables?">
            <value><![CDATA[Plant & Environment]]></value>
          </Data>
          <Data name="Plant Response Variable 1">
            <value>Growth</value>
          </Data>
          <Data name="Plant Response Variable 2">
            <value>Physiological Measures</value>
          </Data>
          <Data name="Plant Response Variable 3">
            <value/>
          </Data>
          <Data name="Plant Response Variable 4">
            <value/>
          </Data>
          <Data name="Community Response Variable 1">
            <value/>
          </Data>
          <Data name="Community Response Variable 2">
            <value/>
          </Data>
          <Data name="Community Response Variable 3">
            <value/>
          </Data>
          <Data name="Community Response Variable 4">
            <value/>
          </Data>
          <Data name="Environment Response Variable 1">
            <value>Water Column Nutrients</value>
          </Data>
          <Data name="Environment Response Variable 2">
            <value>Sediment Nutrients</value>
          </Data>
          <Data name="Environment Response Variable 3">
            <value/>
          </Data>
          <Data name="Environment Response Variable 4">
            <value/>
          </Data>
        </ExtendedData>
        <Point>
          <coordinates>
            12.5683,55.6761,0
          </coordinates>
        </Point>
      </Placemark>
      <Placemark>
        <name>capensis</name>
        <description><![CDATA[Title: An assessment of the functional variability of selected coastal ecosystems in the context of local environmental changes<br>Authors: Baird<br>PubYear: 2009<br>Study Design: <br>Study Type: <br>Other Study: Model<br>Management/Restoration: <br>Zostera Species 2: <br>Location-Name: The Kromme River estuary, Eastern Cape, South Africa<br>Location-GPS: (348090 S 248510 E<br>Latitude: -34.15000<br>Longitude: 24.85000<br>Stressor 1: Nutrients<br>Stressor 2: Temperature<br>Stressor 3: Oxygen<br>Stressor 4: <br>Plant, Community, or Environmental Response Variables?: Community & Environment<br>Plant Response Variable 1: <br>Plant Response Variable 2: <br>Plant Response Variable 3: <br>Plant Response Variable 4: <br>Community Response Variable 1: Organismal Diversity<br>Community Response Variable 2: <br>Community Response Variable 3: <br>Community Response Variable 4: <br>Environment Response Variable 1: Water Column Temperature<br>Environment Response Variable 2: Water Column Salinity<br>Environment Response Variable 3: Water Column Nutrients<br>Environment Response Variable 4: Water Column Dissolved Oxygen]]></description>
        <styleUrl>#icon-1899-01579B</styleUrl>
        <ExtendedData>
          <Data name="Title">
            <value>An assessment of the functional variability of selected coastal ecosystems in the context of local environmental changes</value>
          </Data>
          <Data name="Authors">
            <value>Baird</value>
          </Data>
          <Data name="PubYear">
            <value>2009.0</value>
          </Data>
          <Data name="Study Design">
            <value/>
          </Data>
          <Data name="Study Type">
            <value/>
          </Data>
          <Data name="Other Study">
            <value>Model</value>
          </Data>
          <Data name="Management/Restoration">
            <value/>
          </Data>
          <Data name="Zostera Species 2">
            <value/>
          </Data>
          <Data name="Location-Name">
            <value>The Kromme River estuary, Eastern Cape, South Africa</value>
          </Data>
          <Data name="Location-GPS">
            <value>(348090 S 248510 E</value>
          </Data>
          <Data name="Latitude">
            <value>-34.15000</value>
          </Data>
          <Data name="Longitude">
            <value>24.85000</value>
          </Data>
          <Data name="Stressor 1">
            <value>Nutrients</value>
          </Data>
          <Data name="Stressor 2">
            <value>Temperature</value>
          </Data>
          <Data name="Stressor 3">
            <value>Oxygen</value>
          </Data>
          <Data name="Stressor 4">
            <value/>
          </Data>
          <Data name="Plant, Community, or Environmental Response Variables?">
            <value><![CDATA[Community & Environment]]></value>
          </Data>
          <Data name="Plant Response Variable 1">
            <value/>
          </Data>
          <Data name="Plant Response Variable 2">
            <value/>
          </Data>
          <Data name="Plant Response Variable 3">
            <value/>
          </Data>
          <Data name="Plant Response Variable 4">
            <value/>
          </Data>
          <Data name="Community Response Variable 1">
            <value>Organismal Diversity</value>
          </Data>
          <Data name="Community Response Variable 2">
            <value/>
          </Data>
          <Data name="Community Response Variable 3">
            <value/>
          </Data>
          <Data name="Community Response Variable 4">
            <value/>
          </Data>
          <Data name="Environment Response Variable 1">
            <value>Water Column Temperature</value>
          </Data>
          <Data name="Environment Response Variable 2">
            <value>Water Column Salinity</value>
          </Data>
          <Data name="Environment Response Variable 3">
            <value>Water Column Nutrients</value>
          </Data>
          <Data name="Environment Response Variable 4">
            <value>Water Column Dissolved Oxygen</value>
          </Data>
        </ExtendedData>
        <Point>
          <coordinates>
            24.85,-34.15,0
          </coordinates>
        </Point>
      </Placemark>
      <Placemark>
        <name>marina</name>
        <description><![CDATA[Title: An evaluation of factors controlling the abundance of epiphytes on Zostera marina along an estuarine gradient in Yaquina Bay, Oregon, USA<br>Authors: Walter G. Nelson 2018<br>PubYear: 2018<br>Study Design: Field<br>Study Type: Survey<br>Other Study: <br>Management/Restoration: <br>Zostera Species 2: <br>Location-Name: Estuarine gradient within Yaquina Bay, Oregon <br>Location-GPS: <br>Latitude: 44.61000<br>Longitude: -124.01000<br>Stressor 1: Nutrients<br>Stressor 2: Light<br>Stressor 3: Herbivory<br>Stressor 4: <br>Plant, Community, or Environmental Response Variables?: Community<br>Plant Response Variable 1: <br>Plant Response Variable 2: <br>Plant Response Variable 3: <br>Plant Response Variable 4: <br>Community Response Variable 1: Epiphytes<br>Community Response Variable 2: <br>Community Response Variable 3: <br>Community Response Variable 4: <br>Environment Response Variable 1: <br>Environment Response Variable 2: <br>Environment Response Variable 3: <br>Environment Response Variable 4: ]]></description>
        <styleUrl>#icon-1899-0288D1</styleUrl>
        <ExtendedData>
          <Data name="Title">
            <value>An evaluation of factors controlling the abundance of epiphytes on Zostera marina along an estuarine gradient in Yaquina Bay, Oregon, USA</value>
          </Data>
          <Data name="Authors">
            <value>Walter G. Nelson 2018</value>
          </Data>
          <Data name="PubYear">
            <value>2018.0</value>
          </Data>
          <Data name="Study Design">
            <value>Field</value>
          </Data>
          <Data name="Study Type">
            <value>Survey</value>
          </Data>
          <Data name="Other Study">
            <value/>
          </Data>
          <Data name="Management/Restoration">
            <value/>
          </Data>
          <Data name="Zostera Species 2">
            <value/>
          </Data>
          <Data name="Location-Name">
            <value>Estuarine gradient within Yaquina Bay, Oregon </value>
          </Data>
          <Data name="Location-GPS">
            <value/>
          </Data>
          <Data name="Latitude">
            <value>44.61000</value>
          </Data>
          <Data name="Longitude">
            <value>-124.01000</value>
          </Data>
          <Data name="Stressor 1">
            <value>Nutrients</value>
          </Data>
          <Data name="Stressor 2">
            <value>Light</value>
          </Data>
          <Data name="Stressor 3">
            <value>Herbivory</value>
          </Data>
          <Data name="Stressor 4">
            <value/>
          </Data>
          <Data name="Plant, Community, or Environmental Response Variables?">
            <value>Community</value>
          </Data>
          <Data name="Plant Response Variable 1">
            <value/>
          </Data>
          <Data name="Plant Response Variable 2">
            <value/>
          </Data>
          <Data name="Plant Response Variable 3">
            <value/>
          </Data>
          <Data name="Plant Response Variable 4">
            <value/>
          </Data>
          <Data name="Community Response Variable 1">
            <value>Epiphytes</value>
          </Data>
          <Data name="Community Response Variable 2">
            <value/>
          </Data>
          <Data name="Community Response Variable 3">
            <value/>
          </Data>
          <Data name="Community Response Variable 4">
            <value/>
          </Data>
          <Data name="Environment Response Variable 1">
            <value/>
          </Data>
          <Data name="Environment Response Variable 2">
            <value/>
          </Data>
          <Data name="Environment Response Variable 3">
            <value/>
          </Data>
          <Data name="Environment Response Variable 4">
            <value/>
          </Data>
        </ExtendedData>
        <Point>
          <coordinates>
            -124.01,44.61,0
          </coordinates>
        </Point>
      </Placemark>
      <Placemark>
        <name>marina</name>
        <description><![CDATA[Title: Annual and perennial life histroy strategies of Zostera marina populations under different light regimes<br>Authors: S. H. Kim et al. 2014<br>PubYear: 2014<br>Study Design: Field<br>Study Type: Survey<br>Other Study: <br>Management/Restoration: <br>Zostera Species 2: <br>Location-Name: Jondong Bay, Korea<br>Location-GPS: <br>Latitude: 35.1<br>Longitude: 128.53333<br>Stressor 1: Light<br>Stressor 2: <br>Stressor 3: <br>Stressor 4: <br>Plant, Community, or Environmental Response Variables?: Plant<br>Plant Response Variable 1: Shoot Density<br>Plant Response Variable 2: Growth<br>Plant Response Variable 3: Photosynthetic Output<br>Plant Response Variable 4: Shoot Survival<br>Community Response Variable 1: <br>Community Response Variable 2: <br>Community Response Variable 3: <br>Community Response Variable 4: <br>Environment Response Variable 1: <br>Environment Response Variable 2: <br>Environment Response Variable 3: <br>Environment Response Variable 4: ]]></description>
        <styleUrl>#icon-1899-0288D1</styleUrl>
        <ExtendedData>
          <Data name="Title">
            <value>Annual and perennial life histroy strategies of Zostera marina populations under different light regimes</value>
          </Data>
          <Data name="Authors">
            <value>S. H. Kim et al. 2014</value>
          </Data>
          <Data name="PubYear">
            <value>2014.0</value>
          </Data>
          <Data name="Study Design">
            <value>Field</value>
          </Data>
          <Data name="Study Type">
            <value>Survey</value>
          </Data>
          <Data name="Other Study">
            <value/>
          </Data>
          <Data name="Management/Restoration">
            <value/>
          </Data>
          <Data name="Zostera Species 2">
            <value/>
          </Data>
          <Data name="Location-Name">
            <value>Jondong Bay, Korea</value>
          </Data>
          <Data name="Location-GPS">
            <value/>
          </Data>
          <Data name="Latitude">
            <value>35.1</value>
          </Data>
          <Data name="Longitude">
            <value>128.53333</value>
          </Data>
          <Data name="Stressor 1">
            <value>Light</value>
          </Data>
          <Data name="Stressor 2">
            <value/>
          </Data>
          <Data name="Stressor 3">
            <value/>
          </Data>
          <Data name="Stressor 4">
            <value/>
          </Data>
          <Data name="Plant, Community, or Environmental Response Variables?">
            <value>Plant</value>
          </Data>
          <Data name="Plant Response Variable 1">
            <value>Shoot Density</value>
          </Data>
          <Data name="Plant Response Variable 2">
            <value>Growth</value>
          </Data>
          <Data name="Plant Response Variable 3">
            <value>Photosynthetic Output</value>
          </Data>
          <Data name="Plant Response Variable 4">
            <value>Shoot Survival</value>
          </Data>
          <Data name="Community Response Variable 1">
            <value/>
          </Data>
          <Data name="Community Response Variable 2">
            <value/>
          </Data>
          <Data name="Community Response Variable 3">
            <value/>
          </Data>
          <Data name="Community Response Variable 4">
            <value/>
          </Data>
          <Data name="Environment Response Variable 1">
            <value/>
          </Data>
          <Data name="Environment Response Variable 2">
            <value/>
          </Data>
          <Data name="Environment Response Variable 3">
            <value/>
          </Data>
          <Data name="Environment Response Variable 4">
            <value/>
          </Data>
        </ExtendedData>
        <Point>
          <coordinates>
            128.53333,35.1,0
          </coordinates>
        </Point>
      </Placemark>
      <Placemark>
        <name>japonica</name>
        <description><![CDATA[Title: Annual cycle of biomass of a threatened population of the intertidal seagrass Zostera japonica in Hong Kong<br>Authors: Lee 1997<br>PubYear: 1997<br>Study Design: Field<br>Study Type: Manipulative<br>Other Study: <br>Management/Restoration: <br>Zostera Species 2: <br>Location-Name: San Tau, Lantau Island, Hong Kong<br>Location-GPS: 113°55'E, 22°17'N<br>Latitude: 22.28333<br>Longitude: 113.91667<br>Stressor 1: Light<br>Stressor 2: Sediment<br>Stressor 3: <br>Stressor 4: <br>Plant, Community, or Environmental Response Variables?: Plant, Community, & Environment<br>Plant Response Variable 1: Shoot Density<br>Plant Response Variable 2: Growth<br>Plant Response Variable 3: <br>Plant Response Variable 4: <br>Community Response Variable 1: Invertebrates<br>Community Response Variable 2: <br>Community Response Variable 3: <br>Community Response Variable 4: <br>Environment Response Variable 1: Water Column Temperature<br>Environment Response Variable 2: Water Column Salinity<br>Environment Response Variable 3: Water Column Dissolved Oxygen<br>Environment Response Variable 4: ]]></description>
        <styleUrl>#icon-1899-673AB7</styleUrl>
        <ExtendedData>
          <Data name="Title">
            <value>Annual cycle of biomass of a threatened population of the intertidal seagrass Zostera japonica in Hong Kong</value>
          </Data>
          <Data name="Authors">
            <value>Lee 1997</value>
          </Data>
          <Data name="PubYear">
            <value>1997.0</value>
          </Data>
          <Data name="Study Design">
            <value>Field</value>
          </Data>
          <Data name="Study Type">
            <value>Manipulative</value>
          </Data>
          <Data name="Other Study">
            <value/>
          </Data>
          <Data name="Management/Restoration">
            <value/>
          </Data>
          <Data name="Zostera Species 2">
            <value/>
          </Data>
          <Data name="Location-Name">
            <value>San Tau, Lantau Island, Hong Kong</value>
          </Data>
          <Data name="Location-GPS">
            <value><![CDATA[113°55'E, 22°17'N]]></value>
          </Data>
          <Data name="Latitude">
            <value>22.28333</value>
          </Data>
          <Data name="Longitude">
            <value>113.91667</value>
          </Data>
          <Data name="Stressor 1">
            <value>Light</value>
          </Data>
          <Data name="Stressor 2">
            <value>Sediment</value>
          </Data>
          <Data name="Stressor 3">
            <value/>
          </Data>
          <Data name="Stressor 4">
            <value/>
          </Data>
          <Data name="Plant, Community, or Environmental Response Variables?">
            <value><![CDATA[Plant, Community, & Environment]]></value>
          </Data>
          <Data name="Plant Response Variable 1">
            <value>Shoot Density</value>
          </Data>
          <Data name="Plant Response Variable 2">
            <value>Growth</value>
          </Data>
          <Data name="Plant Response Variable 3">
            <value/>
          </Data>
          <Data name="Plant Response Variable 4">
            <value/>
          </Data>
          <Data name="Community Response Variable 1">
            <value>Invertebrates</value>
          </Data>
          <Data name="Community Response Variable 2">
            <value/>
          </Data>
          <Data name="Community Response Variable 3">
            <value/>
          </Data>
          <Data name="Community Response Variable 4">
            <value/>
          </Data>
          <Data name="Environment Response Variable 1">
            <value>Water Column Temperature</value>
          </Data>
          <Data name="Environment Response Variable 2">
            <value>Water Column Salinity</value>
          </Data>
          <Data name="Environment Response Variable 3">
            <value>Water Column Dissolved Oxygen</value>
          </Data>
          <Data name="Environment Response Variable 4">
            <value/>
          </Data>
        </ExtendedData>
        <Point>
          <coordinates>
            113.91667,22.28333,0
          </coordinates>
        </Point>
      </Placemark>
      <Placemark>
        <name>marina</name>
        <description><![CDATA[Title: Annual dynamics of benthic primary production by macrophytes on a sand flat in the eutrophic Hiroshima Bay, Japan<br>Authors: Otani et al. <br>PubYear: 2020<br>Study Design: Field<br>Study Type: Survey<br>Other Study: <br>Management/Restoration: <br>Zostera Species 2: japonica<br>Location-Name: Hiroshima Bay<br>Location-GPS: <br>Latitude: 34.32547<br>Longitude: 132.32384<br>Stressor 1: Nutrients<br>Stressor 2: <br>Stressor 3: <br>Stressor 4: <br>Plant, Community, or Environmental Response Variables?: Plant & Community<br>Plant Response Variable 1: Growth<br>Plant Response Variable 2: Photosynthetic Output<br>Plant Response Variable 3: Physiological Measures<br>Plant Response Variable 4: <br>Community Response Variable 1: Macroalgae<br>Community Response Variable 2: <br>Community Response Variable 3: <br>Community Response Variable 4: <br>Environment Response Variable 1: <br>Environment Response Variable 2: <br>Environment Response Variable 3: <br>Environment Response Variable 4: ]]></description>
        <styleUrl>#icon-1899-0288D1</styleUrl>
        <ExtendedData>
          <Data name="Title">
            <value>Annual dynamics of benthic primary production by macrophytes on a sand flat in the eutrophic Hiroshima Bay, Japan</value>
          </Data>
          <Data name="Authors">
            <value>Otani et al. </value>
          </Data>
          <Data name="PubYear">
            <value>2020.0</value>
          </Data>
          <Data name="Study Design">
            <value>Field</value>
          </Data>
          <Data name="Study Type">
            <value>Survey</value>
          </Data>
          <Data name="Other Study">
            <value/>
          </Data>
          <Data name="Management/Restoration">
            <value/>
          </Data>
          <Data name="Zostera Species 2">
            <value>japonica</value>
          </Data>
          <Data name="Location-Name">
            <value>Hiroshima Bay</value>
          </Data>
          <Data name="Location-GPS">
            <value/>
          </Data>
          <Data name="Latitude">
            <value>34.32547</value>
          </Data>
          <Data name="Longitude">
            <value>132.32384</value>
          </Data>
          <Data name="Stressor 1">
            <value>Nutrients</value>
          </Data>
          <Data name="Stressor 2">
            <value/>
          </Data>
          <Data name="Stressor 3">
            <value/>
          </Data>
          <Data name="Stressor 4">
            <value/>
          </Data>
          <Data name="Plant, Community, or Environmental Response Variables?">
            <value><![CDATA[Plant & Community]]></value>
          </Data>
          <Data name="Plant Response Variable 1">
            <value>Growth</value>
          </Data>
          <Data name="Plant Response Variable 2">
            <value>Photosynthetic Output</value>
          </Data>
          <Data name="Plant Response Variable 3">
            <value>Physiological Measures</value>
          </Data>
          <Data name="Plant Response Variable 4">
            <value/>
          </Data>
          <Data name="Community Response Variable 1">
            <value>Macroalgae</value>
          </Data>
          <Data name="Community Response Variable 2">
            <value/>
          </Data>
          <Data name="Community Response Variable 3">
            <value/>
          </Data>
          <Data name="Community Response Variable 4">
            <value/>
          </Data>
          <Data name="Environment Response Variable 1">
            <value/>
          </Data>
          <Data name="Environment Response Variable 2">
            <value/>
          </Data>
          <Data name="Environment Response Variable 3">
            <value/>
          </Data>
          <Data name="Environment Response Variable 4">
            <value/>
          </Data>
        </ExtendedData>
        <Point>
          <coordinates>
            132.32384,34.32547,0
          </coordinates>
        </Point>
      </Placemark>
      <Placemark>
        <name>marina</name>
        <description><![CDATA[Title: Annual variation in leaf photosynthesis and leaf nutrient content of four Mediterranean seagrasses<br>Authors: Susana Enriquez et al. 2004<br>PubYear: 2004<br>Study Design: Field<br>Study Type: Survey<br>Other Study: <br>Management/Restoration: <br>Zostera Species 2: <br>Location-Name: NE Spanish Mediteterranean coast<br>Location-GPS: 42° 18.26' N, 3°18.11' E<br>Latitude: 42.30433<br>Longitude: 3.30183<br>Stressor 1: Temperature<br>Stressor 2: Light<br>Stressor 3: <br>Stressor 4: <br>Plant, Community, or Environmental Response Variables?: Plant<br>Plant Response Variable 1: Growth<br>Plant Response Variable 2: Photosynthetic Output<br>Plant Response Variable 3: Physiological Meaures<br>Plant Response Variable 4: <br>Community Response Variable 1: <br>Community Response Variable 2: <br>Community Response Variable 3: <br>Community Response Variable 4: <br>Environment Response Variable 1: <br>Environment Response Variable 2: <br>Environment Response Variable 3: <br>Environment Response Variable 4: ]]></description>
        <styleUrl>#icon-1899-0288D1</styleUrl>
        <ExtendedData>
          <Data name="Title">
            <value>Annual variation in leaf photosynthesis and leaf nutrient content of four Mediterranean seagrasses</value>
          </Data>
          <Data name="Authors">
            <value>Susana Enriquez et al. 2004</value>
          </Data>
          <Data name="PubYear">
            <value>2004.0</value>
          </Data>
          <Data name="Study Design">
            <value>Field</value>
          </Data>
          <Data name="Study Type">
            <value>Survey</value>
          </Data>
          <Data name="Other Study">
            <value/>
          </Data>
          <Data name="Management/Restoration">
            <value/>
          </Data>
          <Data name="Zostera Species 2">
            <value/>
          </Data>
          <Data name="Location-Name">
            <value>NE Spanish Mediteterranean coast</value>
          </Data>
          <Data name="Location-GPS">
            <value><![CDATA[42° 18.26' N, 3°18.11' E]]></value>
          </Data>
          <Data name="Latitude">
            <value>42.30433</value>
          </Data>
          <Data name="Longitude">
            <value>3.30183</value>
          </Data>
          <Data name="Stressor 1">
            <value>Temperature</value>
          </Data>
          <Data name="Stressor 2">
            <value>Light</value>
          </Data>
          <Data name="Stressor 3">
            <value/>
          </Data>
          <Data name="Stressor 4">
            <value/>
          </Data>
          <Data name="Plant, Community, or Environmental Response Variables?">
            <value>Plant</value>
          </Data>
          <Data name="Plant Response Variable 1">
            <value>Growth</value>
          </Data>
          <Data name="Plant Response Variable 2">
            <value>Photosynthetic Output</value>
          </Data>
          <Data name="Plant Response Variable 3">
            <value>Physiological Meaures</value>
          </Data>
          <Data name="Plant Response Variable 4">
            <value/>
          </Data>
          <Data name="Community Response Variable 1">
            <value/>
          </Data>
          <Data name="Community Response Variable 2">
            <value/>
          </Data>
          <Data name="Community Response Variable 3">
            <value/>
          </Data>
          <Data name="Community Response Variable 4">
            <value/>
          </Data>
          <Data name="Environment Response Variable 1">
            <value/>
          </Data>
          <Data name="Environment Response Variable 2">
            <value/>
          </Data>
          <Data name="Environment Response Variable 3">
            <value/>
          </Data>
          <Data name="Environment Response Variable 4">
            <value/>
          </Data>
        </ExtendedData>
        <Point>
          <coordinates>
            3.30183,42.30433,0
          </coordinates>
        </Point>
      </Placemark>
      <Placemark>
        <name>marina</name>
        <description><![CDATA[Title: Annual variations of biomass and photosynthesis in Zostera marina at its southern end of distribution in the North Pacific<br>Authors: Cabello-Pasini et al. 2003<br>PubYear: 2003<br>Study Design: Field<br>Study Type: Survey<br>Other Study: <br>Management/Restoration: <br>Zostera Species 2: <br>Location-Name: San Quintin Bay, Baja California, Mexico<br>Location-GPS: 30°25'N 116°00'W<br>Latitude: 30.41667<br>Longitude: -116.00000<br>Stressor 1: Light<br>Stressor 2: Temperature<br>Stressor 3: <br>Stressor 4: <br>Plant, Community, or Environmental Response Variables?: Plant & Environment<br>Plant Response Variable 1: Shoot Density<br>Plant Response Variable 2: Growth<br>Plant Response Variable 3: Photosynthetic Output<br>Plant Response Variable 4: <br>Community Response Variable 1: <br>Community Response Variable 2: <br>Community Response Variable 3: <br>Community Response Variable 4: <br>Environment Response Variable 1: Sediment Characteristics<br>Environment Response Variable 2: Sediment Nutrients<br>Environment Response Variable 3: Water Column Temperature<br>Environment Response Variable 4: ]]></description>
        <styleUrl>#icon-1899-0288D1</styleUrl>
        <ExtendedData>
          <Data name="Title">
            <value>Annual variations of biomass and photosynthesis in Zostera marina at its southern end of distribution in the North Pacific</value>
          </Data>
          <Data name="Authors">
            <value>Cabello-Pasini et al. 2003</value>
          </Data>
          <Data name="PubYear">
            <value>2003.0</value>
          </Data>
          <Data name="Study Design">
            <value>Field</value>
          </Data>
          <Data name="Study Type">
            <value>Survey</value>
          </Data>
          <Data name="Other Study">
            <value/>
          </Data>
          <Data name="Management/Restoration">
            <value/>
          </Data>
          <Data name="Zostera Species 2">
            <value/>
          </Data>
          <Data name="Location-Name">
            <value>San Quintin Bay, Baja California, Mexico</value>
          </Data>
          <Data name="Location-GPS">
            <value><![CDATA[30°25'N 116°00'W]]></value>
          </Data>
          <Data name="Latitude">
            <value>30.41667</value>
          </Data>
          <Data name="Longitude">
            <value>-116.00000</value>
          </Data>
          <Data name="Stressor 1">
            <value>Light</value>
          </Data>
          <Data name="Stressor 2">
            <value>Temperature</value>
          </Data>
          <Data name="Stressor 3">
            <value/>
          </Data>
          <Data name="Stressor 4">
            <value/>
          </Data>
          <Data name="Plant, Community, or Environmental Response Variables?">
            <value><![CDATA[Plant & Environment]]></value>
          </Data>
          <Data name="Plant Response Variable 1">
            <value>Shoot Density</value>
          </Data>
          <Data name="Plant Response Variable 2">
            <value>Growth</value>
          </Data>
          <Data name="Plant Response Variable 3">
            <value>Photosynthetic Output</value>
          </Data>
          <Data name="Plant Response Variable 4">
            <value/>
          </Data>
          <Data name="Community Response Variable 1">
            <value/>
          </Data>
          <Data name="Community Response Variable 2">
            <value/>
          </Data>
          <Data name="Community Response Variable 3">
            <value/>
          </Data>
          <Data name="Community Response Variable 4">
            <value/>
          </Data>
          <Data name="Environment Response Variable 1">
            <value>Sediment Characteristics</value>
          </Data>
          <Data name="Environment Response Variable 2">
            <value>Sediment Nutrients</value>
          </Data>
          <Data name="Environment Response Variable 3">
            <value>Water Column Temperature</value>
          </Data>
          <Data name="Environment Response Variable 4">
            <value/>
          </Data>
        </ExtendedData>
        <Point>
          <coordinates>
            -116,30.41667,0
          </coordinates>
        </Point>
      </Placemark>
      <Placemark>
        <name>marina</name>
        <description><![CDATA[Title: Annual aboveground biomass and productivity estimates for intertidal eelgrass (Zostera marina L.)in Cobscook Bay, Maine<br>Authors: Brian F. Beal et al. 2004<br>PubYear: 2004<br>Study Design: Field<br>Study Type: Survey<br>Other Study: <br>Management/Restoration: <br>Zostera Species 2: <br>Location-Name: Cobscook Bay, Maine (Bell Farm and Mahar Cove) and Weir Cove<br>Location-GPS: 44°49.37'N, 67°09.34'W and 44° 53.16'N, 67° 08.48'W and 47°48.81'N, 677°08.29'W<br>Latitude: 44.83333<br>Longitude: -67.15000<br>Stressor 1: Temperature<br>Stressor 2: <br>Stressor 3: <br>Stressor 4: <br>Plant, Community, or Environmental Response Variables?: Plant & Environment<br>Plant Response Variable 1: Growth<br>Plant Response Variable 2: Shoot Density<br>Plant Response Variable 3: <br>Plant Response Variable 4: <br>Community Response Variable 1: <br>Community Response Variable 2: <br>Community Response Variable 3: <br>Community Response Variable 4: <br>Environment Response Variable 1: Water Column Temperature<br>Environment Response Variable 2: Water Column Salinity<br>Environment Response Variable 3: Sediment Nutrients<br>Environment Response Variable 4: ]]></description>
        <styleUrl>#icon-1899-0288D1</styleUrl>
        <ExtendedData>
          <Data name="Title">
            <value>Annual aboveground biomass and productivity estimates for intertidal eelgrass (Zostera marina L.)in Cobscook Bay, Maine</value>
          </Data>
          <Data name="Authors">
            <value>Brian F. Beal et al. 2004</value>
          </Data>
          <Data name="PubYear">
            <value>2004.0</value>
          </Data>
          <Data name="Study Design">
            <value>Field</value>
          </Data>
          <Data name="Study Type">
            <value>Survey</value>
          </Data>
          <Data name="Other Study">
            <value/>
          </Data>
          <Data name="Management/Restoration">
            <value/>
          </Data>
          <Data name="Zostera Species 2">
            <value/>
          </Data>
          <Data name="Location-Name">
            <value>Cobscook Bay, Maine (Bell Farm and Mahar Cove) and Weir Cove</value>
          </Data>
          <Data name="Location-GPS">
            <value><![CDATA[44°49.37'N, 67°09.34'W and 44° 53.16'N, 67° 08.48'W and 47°48.81'N, 677°08.29'W]]></value>
          </Data>
          <Data name="Latitude">
            <value>44.83333</value>
          </Data>
          <Data name="Longitude">
            <value>-67.15000</value>
          </Data>
          <Data name="Stressor 1">
            <value>Temperature</value>
          </Data>
          <Data name="Stressor 2">
            <value/>
          </Data>
          <Data name="Stressor 3">
            <value/>
          </Data>
          <Data name="Stressor 4">
            <value/>
          </Data>
          <Data name="Plant, Community, or Environmental Response Variables?">
            <value><![CDATA[Plant & Environment]]></value>
          </Data>
          <Data name="Plant Response Variable 1">
            <value>Growth</value>
          </Data>
          <Data name="Plant Response Variable 2">
            <value>Shoot Density</value>
          </Data>
          <Data name="Plant Response Variable 3">
            <value/>
          </Data>
          <Data name="Plant Response Variable 4">
            <value/>
          </Data>
          <Data name="Community Response Variable 1">
            <value/>
          </Data>
          <Data name="Community Response Variable 2">
            <value/>
          </Data>
          <Data name="Community Response Variable 3">
            <value/>
          </Data>
          <Data name="Community Response Variable 4">
            <value/>
          </Data>
          <Data name="Environment Response Variable 1">
            <value>Water Column Temperature</value>
          </Data>
          <Data name="Environment Response Variable 2">
            <value>Water Column Salinity</value>
          </Data>
          <Data name="Environment Response Variable 3">
            <value>Sediment Nutrients</value>
          </Data>
          <Data name="Environment Response Variable 4">
            <value/>
          </Data>
        </ExtendedData>
        <Point>
          <coordinates>
            -67.15,44.83333,0
          </coordinates>
        </Point>
      </Placemark>
      <Placemark>
        <name>marina</name>
        <description><![CDATA[Title: Anthesis and Seed Production in Zostera marina L. (Eelgrass) from the Chesapeake Bay<br>Authors: Silberhorn et al. 1983<br>PubYear: 1983<br>Study Design: Field<br>Study Type: Survey<br>Other Study: <br>Management/Restoration: <br>Zostera Species 2: <br>Location-Name: Mobjack Bay near Browns Bay, Chesapeake Bay, Virginia, US<br>Location-GPS: <br>Latitude: 37.33729<br>Longitude: -76.36320<br>Stressor 1: Temperature<br>Stressor 2: <br>Stressor 3: <br>Stressor 4: <br>Plant, Community, or Environmental Response Variables?: Plant<br>Plant Response Variable 1: Reproductive Output<br>Plant Response Variable 2: <br>Plant Response Variable 3: <br>Plant Response Variable 4: <br>Community Response Variable 1: <br>Community Response Variable 2: <br>Community Response Variable 3: <br>Community Response Variable 4: <br>Environment Response Variable 1: <br>Environment Response Variable 2: <br>Environment Response Variable 3: <br>Environment Response Variable 4: ]]></description>
        <styleUrl>#icon-1899-0288D1</styleUrl>
        <ExtendedData>
          <Data name="Title">
            <value>Anthesis and Seed Production in Zostera marina L. (Eelgrass) from the Chesapeake Bay</value>
          </Data>
          <Data name="Authors">
            <value>Silberhorn et al. 1983</value>
          </Data>
          <Data name="PubYear">
            <value>1983.0</value>
          </Data>
          <Data name="Study Design">
            <value>Field</value>
          </Data>
          <Data name="Study Type">
            <value>Survey</value>
          </Data>
          <Data name="Other Study">
            <value/>
          </Data>
          <Data name="Management/Restoration">
            <value/>
          </Data>
          <Data name="Zostera Species 2">
            <value/>
          </Data>
          <Data name="Location-Name">
            <value>Mobjack Bay near Browns Bay, Chesapeake Bay, Virginia, US</value>
          </Data>
          <Data name="Location-GPS">
            <value/>
          </Data>
          <Data name="Latitude">
            <value>37.33729</value>
          </Data>
          <Data name="Longitude">
            <value>-76.36320</value>
          </Data>
          <Data name="Stressor 1">
            <value>Temperature</value>
          </Data>
          <Data name="Stressor 2">
            <value/>
          </Data>
          <Data name="Stressor 3">
            <value/>
          </Data>
          <Data name="Stressor 4">
            <value/>
          </Data>
          <Data name="Plant, Community, or Environmental Response Variables?">
            <value>Plant</value>
          </Data>
          <Data name="Plant Response Variable 1">
            <value>Reproductive Output</value>
          </Data>
          <Data name="Plant Response Variable 2">
            <value/>
          </Data>
          <Data name="Plant Response Variable 3">
            <value/>
          </Data>
          <Data name="Plant Response Variable 4">
            <value/>
          </Data>
          <Data name="Community Response Variable 1">
            <value/>
          </Data>
          <Data name="Community Response Variable 2">
            <value/>
          </Data>
          <Data name="Community Response Variable 3">
            <value/>
          </Data>
          <Data name="Community Response Variable 4">
            <value/>
          </Data>
          <Data name="Environment Response Variable 1">
            <value/>
          </Data>
          <Data name="Environment Response Variable 2">
            <value/>
          </Data>
          <Data name="Environment Response Variable 3">
            <value/>
          </Data>
          <Data name="Environment Response Variable 4">
            <value/>
          </Data>
        </ExtendedData>
        <Point>
          <coordinates>
            -76.3632,37.33729,0
          </coordinates>
        </Point>
      </Placemark>
      <Placemark>
        <name>noltii</name>
        <description><![CDATA[Title: Anthropogenic and natural disturbance effects on a macrobenthic estuarine community over a 10-year period<br>Authors: Cardoso et al, 2007<br>PubYear: 2007<br>Study Design: Field<br>Study Type: Manipulative<br>Other Study: <br>Management/Restoration: <br>Zostera Species 2: <br>Location-Name: Mondego Estuary, Portugal<br>Location-GPS: 40°08′N, 8°50′S<br>Latitude: 41.33333<br>Longitude: -8.83333<br>Stressor 1: Nutrients<br>Stressor 2: Hydrodynamics<br>Stressor 3: Light<br>Stressor 4: <br>Plant, Community, or Environmental Response Variables?: Plant, Community, & Environment<br>Plant Response Variable 1: Growth<br>Plant Response Variable 2: Shoot Density<br>Plant Response Variable 3: Photosynthetic Output<br>Plant Response Variable 4: <br>Community Response Variable 1: Distribution<br>Community Response Variable 2: Macroalgae<br>Community Response Variable 3: Invertebrates<br>Community Response Variable 4: Organismal Diversity<br>Environment Response Variable 1: Water Column Nutrients<br>Environment Response Variable 2: Water Column Turbidity<br>Environment Response Variable 3: Sediment Nutrients<br>Environment Response Variable 4: ]]></description>
        <styleUrl>#icon-1899-F9A825</styleUrl>
        <ExtendedData>
          <Data name="Title">
            <value>Anthropogenic and natural disturbance effects on a macrobenthic estuarine community over a 10-year period</value>
          </Data>
          <Data name="Authors">
            <value>Cardoso et al, 2007</value>
          </Data>
          <Data name="PubYear">
            <value>2007.0</value>
          </Data>
          <Data name="Study Design">
            <value>Field</value>
          </Data>
          <Data name="Study Type">
            <value>Manipulative</value>
          </Data>
          <Data name="Other Study">
            <value/>
          </Data>
          <Data name="Management/Restoration">
            <value/>
          </Data>
          <Data name="Zostera Species 2">
            <value/>
          </Data>
          <Data name="Location-Name">
            <value>Mondego Estuary, Portugal</value>
          </Data>
          <Data name="Location-GPS">
            <value>40°08′N, 8°50′S</value>
          </Data>
          <Data name="Latitude">
            <value>41.33333</value>
          </Data>
          <Data name="Longitude">
            <value>-8.83333</value>
          </Data>
          <Data name="Stressor 1">
            <value>Nutrients</value>
          </Data>
          <Data name="Stressor 2">
            <value>Hydrodynamics</value>
          </Data>
          <Data name="Stressor 3">
            <value>Light</value>
          </Data>
          <Data name="Stressor 4">
            <value/>
          </Data>
          <Data name="Plant, Community, or Environmental Response Variables?">
            <value><![CDATA[Plant, Community, & Environment]]></value>
          </Data>
          <Data name="Plant Response Variable 1">
            <value>Growth</value>
          </Data>
          <Data name="Plant Response Variable 2">
            <value>Shoot Density</value>
          </Data>
          <Data name="Plant Response Variable 3">
            <value>Photosynthetic Output</value>
          </Data>
          <Data name="Plant Response Variable 4">
            <value/>
          </Data>
          <Data name="Community Response Variable 1">
            <value>Distribution</value>
          </Data>
          <Data name="Community Response Variable 2">
            <value>Macroalgae</value>
          </Data>
          <Data name="Community Response Variable 3">
            <value>Invertebrates</value>
          </Data>
          <Data name="Community Response Variable 4">
            <value>Organismal Diversity</value>
          </Data>
          <Data name="Environment Response Variable 1">
            <value>Water Column Nutrients</value>
          </Data>
          <Data name="Environment Response Variable 2">
            <value>Water Column Turbidity</value>
          </Data>
          <Data name="Environment Response Variable 3">
            <value>Sediment Nutrients</value>
          </Data>
          <Data name="Environment Response Variable 4">
            <value/>
          </Data>
        </ExtendedData>
        <Point>
          <coordinates>
            -8.83333,41.33333,0
          </coordinates>
        </Point>
      </Placemark>
      <Placemark>
        <name>noltii</name>
        <description><![CDATA[Title: Anthropogenic Impact on Zostera noltei Seagrass Meadows (NW Iberian Peninsula) Assessed by Carbon and Nitrogen Stable Isotopic Signatures<br>Authors: <br>PubYear: 2019<br>Study Design: Field<br>Study Type: Survey<br>Other Study: <br>Management/Restoration: <br>Zostera Species 2: <br>Location-Name: Caldebarcos, Spain<br>Location-GPS: <br>Latitude: 42.85033<br>Longitude: -9.10783<br>Stressor 1: Anthropogenic Use<br>Stressor 2: Nutrients<br>Stressor 3: <br>Stressor 4: <br>Plant, Community, or Environmental Response Variables?: Plant, Community, & Environment<br>Plant Response Variable 1: Physiological Measures<br>Plant Response Variable 2: <br>Plant Response Variable 3: <br>Plant Response Variable 4: <br>Community Response Variable 1: Epiphytes<br>Community Response Variable 2: <br>Community Response Variable 3: <br>Community Response Variable 4: <br>Environment Response Variable 1: Sediment Characteristics<br>Environment Response Variable 2: Sediment Nutrients<br>Environment Response Variable 3: <br>Environment Response Variable 4: ]]></description>
        <styleUrl>#icon-1899-F9A825</styleUrl>
        <ExtendedData>
          <Data name="Title">
            <value>Anthropogenic Impact on Zostera noltei Seagrass Meadows (NW Iberian Peninsula) Assessed by Carbon and Nitrogen Stable Isotopic Signatures</value>
          </Data>
          <Data name="Authors">
            <value/>
          </Data>
          <Data name="PubYear">
            <value>2019.0</value>
          </Data>
          <Data name="Study Design">
            <value>Field</value>
          </Data>
          <Data name="Study Type">
            <value>Survey</value>
          </Data>
          <Data name="Other Study">
            <value/>
          </Data>
          <Data name="Management/Restoration">
            <value/>
          </Data>
          <Data name="Zostera Species 2">
            <value/>
          </Data>
          <Data name="Location-Name">
            <value>Caldebarcos, Spain</value>
          </Data>
          <Data name="Location-GPS">
            <value/>
          </Data>
          <Data name="Latitude">
            <value>42.85033</value>
          </Data>
          <Data name="Longitude">
            <value>-9.10783</value>
          </Data>
          <Data name="Stressor 1">
            <value>Anthropogenic Use</value>
          </Data>
          <Data name="Stressor 2">
            <value>Nutrients</value>
          </Data>
          <Data name="Stressor 3">
            <value/>
          </Data>
          <Data name="Stressor 4">
            <value/>
          </Data>
          <Data name="Plant, Community, or Environmental Response Variables?">
            <value><![CDATA[Plant, Community, & Environment]]></value>
          </Data>
          <Data name="Plant Response Variable 1">
            <value>Physiological Measures</value>
          </Data>
          <Data name="Plant Response Variable 2">
            <value/>
          </Data>
          <Data name="Plant Response Variable 3">
            <value/>
          </Data>
          <Data name="Plant Response Variable 4">
            <value/>
          </Data>
          <Data name="Community Response Variable 1">
            <value>Epiphytes</value>
          </Data>
          <Data name="Community Response Variable 2">
            <value/>
          </Data>
          <Data name="Community Response Variable 3">
            <value/>
          </Data>
          <Data name="Community Response Variable 4">
            <value/>
          </Data>
          <Data name="Environment Response Variable 1">
            <value>Sediment Characteristics</value>
          </Data>
          <Data name="Environment Response Variable 2">
            <value>Sediment Nutrients</value>
          </Data>
          <Data name="Environment Response Variable 3">
            <value/>
          </Data>
          <Data name="Environment Response Variable 4">
            <value/>
          </Data>
        </ExtendedData>
        <Point>
          <coordinates>
            -9.10783,42.85033,0
          </coordinates>
        </Point>
      </Placemark>
      <Placemark>
        <name>noltii</name>
        <description><![CDATA[Title: Anthropogenic nutrient inputs in the NW Iberian Peninsula estuaries determined by nitrogenand carbon isotopic signatures of Zostera noltei seagrass meadows<br>Authors: M. Román et al. 2019<br>PubYear: 2019<br>Study Design: Field<br>Study Type: Survey<br>Other Study: <br>Management/Restoration: <br>Zostera Species 2: <br>Location-Name: Estuarine complexes of the NW Iberian Peninsula <br>Location-GPS: <br>Latitude: 43.35240<br>Longitude: -8.69150<br>Stressor 1: Anthropogenic Use<br>Stressor 2: <br>Stressor 3: <br>Stressor 4: <br>Plant, Community, or Environmental Response Variables?: Plant & Environment<br>Plant Response Variable 1: Physiological Meaures<br>Plant Response Variable 2: <br>Plant Response Variable 3: <br>Plant Response Variable 4: <br>Community Response Variable 1: <br>Community Response Variable 2: <br>Community Response Variable 3: <br>Community Response Variable 4: <br>Environment Response Variable 1: Sediment Characteristics<br>Environment Response Variable 2: Sediment Nutrients<br>Environment Response Variable 3: <br>Environment Response Variable 4: ]]></description>
        <styleUrl>#icon-1899-F9A825</styleUrl>
        <ExtendedData>
          <Data name="Title">
            <value>Anthropogenic nutrient inputs in the NW Iberian Peninsula estuaries determined by nitrogenand carbon isotopic signatures of Zostera noltei seagrass meadows</value>
          </Data>
          <Data name="Authors">
            <value>M. Román et al. 2019</value>
          </Data>
          <Data name="PubYear">
            <value>2019.0</value>
          </Data>
          <Data name="Study Design">
            <value>Field</value>
          </Data>
          <Data name="Study Type">
            <value>Survey</value>
          </Data>
          <Data name="Other Study">
            <value/>
          </Data>
          <Data name="Management/Restoration">
            <value/>
          </Data>
          <Data name="Zostera Species 2">
            <value/>
          </Data>
          <Data name="Location-Name">
            <value>Estuarine complexes of the NW Iberian Peninsula </value>
          </Data>
          <Data name="Location-GPS">
            <value/>
          </Data>
          <Data name="Latitude">
            <value>43.35240</value>
          </Data>
          <Data name="Longitude">
            <value>-8.69150</value>
          </Data>
          <Data name="Stressor 1">
            <value>Anthropogenic Use</value>
          </Data>
          <Data name="Stressor 2">
            <value/>
          </Data>
          <Data name="Stressor 3">
            <value/>
          </Data>
          <Data name="Stressor 4">
            <value/>
          </Data>
          <Data name="Plant, Community, or Environmental Response Variables?">
            <value><![CDATA[Plant & Environment]]></value>
          </Data>
          <Data name="Plant Response Variable 1">
            <value>Physiological Meaures</value>
          </Data>
          <Data name="Plant Response Variable 2">
            <value/>
          </Data>
          <Data name="Plant Response Variable 3">
            <value/>
          </Data>
          <Data name="Plant Response Variable 4">
            <value/>
          </Data>
          <Data name="Community Response Variable 1">
            <value/>
          </Data>
          <Data name="Community Response Variable 2">
            <value/>
          </Data>
          <Data name="Community Response Variable 3">
            <value/>
          </Data>
          <Data name="Community Response Variable 4">
            <value/>
          </Data>
          <Data name="Environment Response Variable 1">
            <value>Sediment Characteristics</value>
          </Data>
          <Data name="Environment Response Variable 2">
            <value>Sediment Nutrients</value>
          </Data>
          <Data name="Environment Response Variable 3">
            <value/>
          </Data>
          <Data name="Environment Response Variable 4">
            <value/>
          </Data>
        </ExtendedData>
        <Point>
          <coordinates>
            -8.6915,43.3524,0
          </coordinates>
        </Point>
      </Placemark>
      <Placemark>
        <name>japonica</name>
        <description><![CDATA[Title: Anti-oxidative feedback and biomarkers in the intertidal seagrass Zostera japonica induced by exposure to copper, lead and cadmium<br>Authors: H Lin et. al 2016<br>PubYear: 2016<br>Study Design: Mesocosm<br>Study Type: Manipulative<br>Other Study: <br>Management/Restoration: <br>Zostera Species 2: <br>Location-Name: Intertidal Zone of the Huiquan Bay, Qingdao, northern China<br>Location-GPS: 36° 3' N 120° 12' 36" E<br>Latitude: 36.05000<br>Longitude: 120.21000<br>Stressor 1: Herbicides<br>Stressor 2: <br>Stressor 3: <br>Stressor 4: <br>Plant, Community, or Environmental Response Variables?: Plant<br>Plant Response Variable 1: <br>Plant Response Variable 2: Physiological Measures<br>Plant Response Variable 3: <br>Plant Response Variable 4: <br>Community Response Variable 1: <br>Community Response Variable 2: <br>Community Response Variable 3: <br>Community Response Variable 4: <br>Environment Response Variable 1: <br>Environment Response Variable 2: <br>Environment Response Variable 3: <br>Environment Response Variable 4: ]]></description>
        <styleUrl>#icon-1899-673AB7</styleUrl>
        <ExtendedData>
          <Data name="Title">
            <value>Anti-oxidative feedback and biomarkers in the intertidal seagrass Zostera japonica induced by exposure to copper, lead and cadmium</value>
          </Data>
          <Data name="Authors">
            <value>H Lin et. al 2016</value>
          </Data>
          <Data name="PubYear">
            <value>2016.0</value>
          </Data>
          <Data name="Study Design">
            <value>Mesocosm</value>
          </Data>
          <Data name="Study Type">
            <value>Manipulative</value>
          </Data>
          <Data name="Other Study">
            <value/>
          </Data>
          <Data name="Management/Restoration">
            <value/>
          </Data>
          <Data name="Zostera Species 2">
            <value/>
          </Data>
          <Data name="Location-Name">
            <value>Intertidal Zone of the Huiquan Bay, Qingdao, northern China</value>
          </Data>
          <Data name="Location-GPS">
            <value><![CDATA[36° 3' N 120° 12' 36" E]]></value>
          </Data>
          <Data name="Latitude">
            <value>36.05000</value>
          </Data>
          <Data name="Longitude">
            <value>120.21000</value>
          </Data>
          <Data name="Stressor 1">
            <value>Herbicides</value>
          </Data>
          <Data name="Stressor 2">
            <value/>
          </Data>
          <Data name="Stressor 3">
            <value/>
          </Data>
          <Data name="Stressor 4">
            <value/>
          </Data>
          <Data name="Plant, Community, or Environmental Response Variables?">
            <value>Plant</value>
          </Data>
          <Data name="Plant Response Variable 1">
            <value/>
          </Data>
          <Data name="Plant Response Variable 2">
            <value>Physiological Measures</value>
          </Data>
          <Data name="Plant Response Variable 3">
            <value/>
          </Data>
          <Data name="Plant Response Variable 4">
            <value/>
          </Data>
          <Data name="Community Response Variable 1">
            <value/>
          </Data>
          <Data name="Community Response Variable 2">
            <value/>
          </Data>
          <Data name="Community Response Variable 3">
            <value/>
          </Data>
          <Data name="Community Response Variable 4">
            <value/>
          </Data>
          <Data name="Environment Response Variable 1">
            <value/>
          </Data>
          <Data name="Environment Response Variable 2">
            <value/>
          </Data>
          <Data name="Environment Response Variable 3">
            <value/>
          </Data>
          <Data name="Environment Response Variable 4">
            <value/>
          </Data>
        </ExtendedData>
        <Point>
          <coordinates>
            120.21,36.05,0
          </coordinates>
        </Point>
      </Placemark>
      <Placemark>
        <name>marina</name>
        <description><![CDATA[Title: Application and assessment of a nutrient pollution indicator using eelgrass (Zostera marina L.) in Barnegat Bay-Little Egg Harbor estuary, New Jersey<br>Authors: Fertig & Kennish<br>PubYear: 2012<br>Study Design: Field<br>Study Type: Survey<br>Other Study: <br>Management/Restoration: Management<br>Zostera Species 2: <br>Location-Name: Barnegat Bay-Little Egg Harbor, New Jersey, USA<br>Location-GPS: 39.857750, -74.101496<br>Latitude: 39.85775<br>Longitude: -74.10150<br>Stressor 1: Nutrients<br>Stressor 2: Light<br>Stressor 3: Oxygen<br>Stressor 4: <br>Plant, Community, or Environmental Response Variables?: Plant, Community, & Environment<br>Plant Response Variable 1: Shoot Density<br>Plant Response Variable 2: Physiological Measures<br>Plant Response Variable 3: Shoot Survival<br>Plant Response Variable 4: <br>Community Response Variable 1: Distribution<br>Community Response Variable 2: Organismal Diversity<br>Community Response Variable 3: Invertebrates<br>Community Response Variable 4: <br>Environment Response Variable 1: Water Column Turbidity<br>Environment Response Variable 2: Water Column Dissolved Oxygen<br>Environment Response Variable 3: Water Column Nutrients<br>Environment Response Variable 4: ]]></description>
        <styleUrl>#icon-1899-0288D1</styleUrl>
        <ExtendedData>
          <Data name="Title">
            <value>Application and assessment of a nutrient pollution indicator using eelgrass (Zostera marina L.) in Barnegat Bay-Little Egg Harbor estuary, New Jersey</value>
          </Data>
          <Data name="Authors">
            <value><![CDATA[Fertig & Kennish]]></value>
          </Data>
          <Data name="PubYear">
            <value>2012.0</value>
          </Data>
          <Data name="Study Design">
            <value>Field</value>
          </Data>
          <Data name="Study Type">
            <value>Survey</value>
          </Data>
          <Data name="Other Study">
            <value/>
          </Data>
          <Data name="Management/Restoration">
            <value>Management</value>
          </Data>
          <Data name="Zostera Species 2">
            <value/>
          </Data>
          <Data name="Location-Name">
            <value>Barnegat Bay-Little Egg Harbor, New Jersey, USA</value>
          </Data>
          <Data name="Location-GPS">
            <value>39.857750, -74.101496</value>
          </Data>
          <Data name="Latitude">
            <value>39.85775</value>
          </Data>
          <Data name="Longitude">
            <value>-74.10150</value>
          </Data>
          <Data name="Stressor 1">
            <value>Nutrients</value>
          </Data>
          <Data name="Stressor 2">
            <value>Light</value>
          </Data>
          <Data name="Stressor 3">
            <value>Oxygen</value>
          </Data>
          <Data name="Stressor 4">
            <value/>
          </Data>
          <Data name="Plant, Community, or Environmental Response Variables?">
            <value><![CDATA[Plant, Community, & Environment]]></value>
          </Data>
          <Data name="Plant Response Variable 1">
            <value>Shoot Density</value>
          </Data>
          <Data name="Plant Response Variable 2">
            <value>Physiological Measures</value>
          </Data>
          <Data name="Plant Response Variable 3">
            <value>Shoot Survival</value>
          </Data>
          <Data name="Plant Response Variable 4">
            <value/>
          </Data>
          <Data name="Community Response Variable 1">
            <value>Distribution</value>
          </Data>
          <Data name="Community Response Variable 2">
            <value>Organismal Diversity</value>
          </Data>
          <Data name="Community Response Variable 3">
            <value>Invertebrates</value>
          </Data>
          <Data name="Community Response Variable 4">
            <value/>
          </Data>
          <Data name="Environment Response Variable 1">
            <value>Water Column Turbidity</value>
          </Data>
          <Data name="Environment Response Variable 2">
            <value>Water Column Dissolved Oxygen</value>
          </Data>
          <Data name="Environment Response Variable 3">
            <value>Water Column Nutrients</value>
          </Data>
          <Data name="Environment Response Variable 4">
            <value/>
          </Data>
        </ExtendedData>
        <Point>
          <coordinates>
            -74.1015,39.85775,0
          </coordinates>
        </Point>
      </Placemark>
      <Placemark>
        <name>marina</name>
        <description><![CDATA[Title: Application of an ecosystem model for the environmental assessment of the reclamation and mitigation plans for seagrass beds in Atsumi Bay<br>Authors: Sohma, Sekiguchi, Nakata<br>PubYear: 2009<br>Study Design: <br>Study Type: <br>Other Study: Model<br>Management/Restoration: Restoration<br>Zostera Species 2: <br>Location-Name: Atsumi Bay, Japan<br>Location-GPS: 34°45′ N, 137°10′ E<br>Latitude: 34.75000<br>Longitude: 137.16667<br>Stressor 1: Nutrients<br>Stressor 2: Oxygen<br>Stressor 3: Anthropogenic Use<br>Stressor 4: <br>Plant, Community, or Environmental Response Variables?: Plant, Community, & Environment<br>Plant Response Variable 1: Photosynthetic Output<br>Plant Response Variable 2: Growth<br>Plant Response Variable 3: Shoot Density<br>Plant Response Variable 4: <br>Community Response Variable 1: Invertebrates<br>Community Response Variable 2: Distribution<br>Community Response Variable 3: <br>Community Response Variable 4: <br>Environment Response Variable 1: Water Column Nutrients<br>Environment Response Variable 2: Water Column Turbidity<br>Environment Response Variable 3: Water Column Dissolved Oxygen<br>Environment Response Variable 4: ]]></description>
        <styleUrl>#icon-1899-0288D1</styleUrl>
        <ExtendedData>
          <Data name="Title">
            <value>Application of an ecosystem model for the environmental assessment of the reclamation and mitigation plans for seagrass beds in Atsumi Bay</value>
          </Data>
          <Data name="Authors">
            <value>Sohma, Sekiguchi, Nakata</value>
          </Data>
          <Data name="PubYear">
            <value>2009.0</value>
          </Data>
          <Data name="Study Design">
            <value/>
          </Data>
          <Data name="Study Type">
            <value/>
          </Data>
          <Data name="Other Study">
            <value>Model</value>
          </Data>
          <Data name="Management/Restoration">
            <value>Restoration</value>
          </Data>
          <Data name="Zostera Species 2">
            <value/>
          </Data>
          <Data name="Location-Name">
            <value>Atsumi Bay, Japan</value>
          </Data>
          <Data name="Location-GPS">
            <value>34°45′ N, 137°10′ E</value>
          </Data>
          <Data name="Latitude">
            <value>34.75000</value>
          </Data>
          <Data name="Longitude">
            <value>137.16667</value>
          </Data>
          <Data name="Stressor 1">
            <value>Nutrients</value>
          </Data>
          <Data name="Stressor 2">
            <value>Oxygen</value>
          </Data>
          <Data name="Stressor 3">
            <value>Anthropogenic Use</value>
          </Data>
          <Data name="Stressor 4">
            <value/>
          </Data>
          <Data name="Plant, Community, or Environmental Response Variables?">
            <value><![CDATA[Plant, Community, & Environment]]></value>
          </Data>
          <Data name="Plant Response Variable 1">
            <value>Photosynthetic Output</value>
          </Data>
          <Data name="Plant Response Variable 2">
            <value>Growth</value>
          </Data>
          <Data name="Plant Response Variable 3">
            <value>Shoot Density</value>
          </Data>
          <Data name="Plant Response Variable 4">
            <value/>
          </Data>
          <Data name="Community Response Variable 1">
            <value>Invertebrates</value>
          </Data>
          <Data name="Community Response Variable 2">
            <value>Distribution</value>
          </Data>
          <Data name="Community Response Variable 3">
            <value/>
          </Data>
          <Data name="Community Response Variable 4">
            <value/>
          </Data>
          <Data name="Environment Response Variable 1">
            <value>Water Column Nutrients</value>
          </Data>
          <Data name="Environment Response Variable 2">
            <value>Water Column Turbidity</value>
          </Data>
          <Data name="Environment Response Variable 3">
            <value>Water Column Dissolved Oxygen</value>
          </Data>
          <Data name="Environment Response Variable 4">
            <value/>
          </Data>
        </ExtendedData>
        <Point>
          <coordinates>
            137.16667,34.75,0
          </coordinates>
        </Point>
      </Placemark>
      <Placemark>
        <name>marina</name>
        <description><![CDATA[Title: Application of the coastal ecosystem complex concept toward integrated management for sustainable coastal fisheries under oligotrophication<br>Authors: Hori et al<br>PubYear: 2018<br>Study Design: Field<br>Study Type: Manipulative<br>Other Study: <br>Management/Restoration: Management<br>Zostera Species 2: <br>Location-Name: Seto Inland Sea, Japan <br>Location-GPS: 34.1667 N, 133.3333 E<br>Latitude: 34.16670<br>Longitude: 133.33330<br>Stressor 1: Nutrients<br>Stressor 2: Aquaculture Impacts<br>Stressor 3: Light<br>Stressor 4: <br>Plant, Community, or Environmental Response Variables?: Plant, Community, & Environment<br>Plant Response Variable 1: Shoot Density<br>Plant Response Variable 2: Physiological Measures<br>Plant Response Variable 3: Shoot Survival<br>Plant Response Variable 4: <br>Community Response Variable 1: Invertebrates<br>Community Response Variable 2: Organismal Diversity<br>Community Response Variable 3: Distribution<br>Community Response Variable 4: <br>Environment Response Variable 1: Water Column Turbidity<br>Environment Response Variable 2: Water Column Nutrients<br>Environment Response Variable 3: Sediment Characteristics<br>Environment Response Variable 4: ]]></description>
        <styleUrl>#icon-1899-0288D1</styleUrl>
        <ExtendedData>
          <Data name="Title">
            <value>Application of the coastal ecosystem complex concept toward integrated management for sustainable coastal fisheries under oligotrophication</value>
          </Data>
          <Data name="Authors">
            <value>Hori et al</value>
          </Data>
          <Data name="PubYear">
            <value>2018.0</value>
          </Data>
          <Data name="Study Design">
            <value>Field</value>
          </Data>
          <Data name="Study Type">
            <value>Manipulative</value>
          </Data>
          <Data name="Other Study">
            <value/>
          </Data>
          <Data name="Management/Restoration">
            <value>Management</value>
          </Data>
          <Data name="Zostera Species 2">
            <value/>
          </Data>
          <Data name="Location-Name">
            <value>Seto Inland Sea, Japan </value>
          </Data>
          <Data name="Location-GPS">
            <value>34.1667 N, 133.3333 E</value>
          </Data>
          <Data name="Latitude">
            <value>34.16670</value>
          </Data>
          <Data name="Longitude">
            <value>133.33330</value>
          </Data>
          <Data name="Stressor 1">
            <value>Nutrients</value>
          </Data>
          <Data name="Stressor 2">
            <value>Aquaculture Impacts</value>
          </Data>
          <Data name="Stressor 3">
            <value>Light</value>
          </Data>
          <Data name="Stressor 4">
            <value/>
          </Data>
          <Data name="Plant, Community, or Environmental Response Variables?">
            <value><![CDATA[Plant, Community, & Environment]]></value>
          </Data>
          <Data name="Plant Response Variable 1">
            <value>Shoot Density</value>
          </Data>
          <Data name="Plant Response Variable 2">
            <value>Physiological Measures</value>
          </Data>
          <Data name="Plant Response Variable 3">
            <value>Shoot Survival</value>
          </Data>
          <Data name="Plant Response Variable 4">
            <value/>
          </Data>
          <Data name="Community Response Variable 1">
            <value>Invertebrates</value>
          </Data>
          <Data name="Community Response Variable 2">
            <value>Organismal Diversity</value>
          </Data>
          <Data name="Community Response Variable 3">
            <value>Distribution</value>
          </Data>
          <Data name="Community Response Variable 4">
            <value/>
          </Data>
          <Data name="Environment Response Variable 1">
            <value>Water Column Turbidity</value>
          </Data>
          <Data name="Environment Response Variable 2">
            <value>Water Column Nutrients</value>
          </Data>
          <Data name="Environment Response Variable 3">
            <value>Sediment Characteristics</value>
          </Data>
          <Data name="Environment Response Variable 4">
            <value/>
          </Data>
        </ExtendedData>
        <Point>
          <coordinates>
            133.3333,34.1667,0
          </coordinates>
        </Point>
      </Placemark>
      <Placemark>
        <name>noltii</name>
        <description><![CDATA[Title: Applying quality status criteria to a temperate estuary before and after mitigation measures to reduce eutrophication symptoms<br>Authors: A. I. Lillebø et al. 2007<br>PubYear: 2007<br>Study Design: Field<br>Study Type: Survey<br>Other Study: <br>Management/Restoration: <br>Zostera Species 2: <br>Location-Name: Mondego Estuary, Portugal<br>Location-GPS: <br>Latitude: 40.12365<br>Longitude: -8.83905<br>Stressor 1: Nutrients<br>Stressor 2: <br>Stressor 3: <br>Stressor 4: <br>Plant, Community, or Environmental Response Variables?: Plant, Community, & Environment<br>Plant Response Variable 1: Growth<br>Plant Response Variable 2: <br>Plant Response Variable 3: <br>Plant Response Variable 4: <br>Community Response Variable 1: Chlorophyll A<br>Community Response Variable 2: Macroalgae<br>Community Response Variable 3: <br>Community Response Variable 4: <br>Environment Response Variable 1: Water Column Dissolved Oxygen<br>Environment Response Variable 2: Water Column Nutrients<br>Environment Response Variable 3: Water Column Turbidity<br>Environment Response Variable 4: ]]></description>
        <styleUrl>#icon-1899-F9A825</styleUrl>
        <ExtendedData>
          <Data name="Title">
            <value>Applying quality status criteria to a temperate estuary before and after mitigation measures to reduce eutrophication symptoms</value>
          </Data>
          <Data name="Authors">
            <value>A. I. Lillebø et al. 2007</value>
          </Data>
          <Data name="PubYear">
            <value>2007.0</value>
          </Data>
          <Data name="Study Design">
            <value>Field</value>
          </Data>
          <Data name="Study Type">
            <value>Survey</value>
          </Data>
          <Data name="Other Study">
            <value/>
          </Data>
          <Data name="Management/Restoration">
            <value/>
          </Data>
          <Data name="Zostera Species 2">
            <value/>
          </Data>
          <Data name="Location-Name">
            <value>Mondego Estuary, Portugal</value>
          </Data>
          <Data name="Location-GPS">
            <value/>
          </Data>
          <Data name="Latitude">
            <value>40.12365</value>
          </Data>
          <Data name="Longitude">
            <value>-8.83905</value>
          </Data>
          <Data name="Stressor 1">
            <value>Nutrients</value>
          </Data>
          <Data name="Stressor 2">
            <value/>
          </Data>
          <Data name="Stressor 3">
            <value/>
          </Data>
          <Data name="Stressor 4">
            <value/>
          </Data>
          <Data name="Plant, Community, or Environmental Response Variables?">
            <value><![CDATA[Plant, Community, & Environment]]></value>
          </Data>
          <Data name="Plant Response Variable 1">
            <value>Growth</value>
          </Data>
          <Data name="Plant Response Variable 2">
            <value/>
          </Data>
          <Data name="Plant Response Variable 3">
            <value/>
          </Data>
          <Data name="Plant Response Variable 4">
            <value/>
          </Data>
          <Data name="Community Response Variable 1">
            <value>Chlorophyll A</value>
          </Data>
          <Data name="Community Response Variable 2">
            <value>Macroalgae</value>
          </Data>
          <Data name="Community Response Variable 3">
            <value/>
          </Data>
          <Data name="Community Response Variable 4">
            <value/>
          </Data>
          <Data name="Environment Response Variable 1">
            <value>Water Column Dissolved Oxygen</value>
          </Data>
          <Data name="Environment Response Variable 2">
            <value>Water Column Nutrients</value>
          </Data>
          <Data name="Environment Response Variable 3">
            <value>Water Column Turbidity</value>
          </Data>
          <Data name="Environment Response Variable 4">
            <value/>
          </Data>
        </ExtendedData>
        <Point>
          <coordinates>
            -8.83905,40.12365,0
          </coordinates>
        </Point>
      </Placemark>
      <Placemark>
        <name>marina</name>
        <description><![CDATA[Title: Are large macroalgal blooms necessarily bad? nutrient impacts on seagrass in upwelling-influenced estuaries<br>Authors: Hessing-Lewis et al. 2015<br>PubYear: 2015<br>Study Design: Mesocosm<br>Study Type: Manipulative<br>Other Study: <br>Management/Restoration: <br>Zostera Species 2: <br>Location-Name: Yaquina Bay, at Idaho Point<br>Location-GPS: 44°37'1" N, 124°1'43" W<br>Latitude: 44.61694<br>Longitude: -124.02861<br>Stressor 1: Nutrients<br>Stressor 2: <br>Stressor 3: <br>Stressor 4: <br>Plant, Community, or Environmental Response Variables?: Plant, Community, & Environment<br>Plant Response Variable 1: Shoot Density<br>Plant Response Variable 2: Growth<br>Plant Response Variable 3: <br>Plant Response Variable 4: <br>Community Response Variable 1: Macroalgae<br>Community Response Variable 2: <br>Community Response Variable 3: <br>Community Response Variable 4: <br>Environment Response Variable 1: Water Column Temperature<br>Environment Response Variable 2: Water Column Salinity<br>Environment Response Variable 3: Water Column Dissolved Oxygen<br>Environment Response Variable 4: Water Column pH]]></description>
        <styleUrl>#icon-1899-0288D1</styleUrl>
        <ExtendedData>
          <Data name="Title">
            <value>Are large macroalgal blooms necessarily bad? nutrient impacts on seagrass in upwelling-influenced estuaries</value>
          </Data>
          <Data name="Authors">
            <value>Hessing-Lewis et al. 2015</value>
          </Data>
          <Data name="PubYear">
            <value>2015.0</value>
          </Data>
          <Data name="Study Design">
            <value>Mesocosm</value>
          </Data>
          <Data name="Study Type">
            <value>Manipulative</value>
          </Data>
          <Data name="Other Study">
            <value/>
          </Data>
          <Data name="Management/Restoration">
            <value/>
          </Data>
          <Data name="Zostera Species 2">
            <value/>
          </Data>
          <Data name="Location-Name">
            <value>Yaquina Bay, at Idaho Point</value>
          </Data>
          <Data name="Location-GPS">
            <value><![CDATA[44°37'1" N, 124°1'43" W]]></value>
          </Data>
          <Data name="Latitude">
            <value>44.61694</value>
          </Data>
          <Data name="Longitude">
            <value>-124.02861</value>
          </Data>
          <Data name="Stressor 1">
            <value>Nutrients</value>
          </Data>
          <Data name="Stressor 2">
            <value/>
          </Data>
          <Data name="Stressor 3">
            <value/>
          </Data>
          <Data name="Stressor 4">
            <value/>
          </Data>
          <Data name="Plant, Community, or Environmental Response Variables?">
            <value><![CDATA[Plant, Community, & Environment]]></value>
          </Data>
          <Data name="Plant Response Variable 1">
            <value>Shoot Density</value>
          </Data>
          <Data name="Plant Response Variable 2">
            <value>Growth</value>
          </Data>
          <Data name="Plant Response Variable 3">
            <value/>
          </Data>
          <Data name="Plant Response Variable 4">
            <value/>
          </Data>
          <Data name="Community Response Variable 1">
            <value>Macroalgae</value>
          </Data>
          <Data name="Community Response Variable 2">
            <value/>
          </Data>
          <Data name="Community Response Variable 3">
            <value/>
          </Data>
          <Data name="Community Response Variable 4">
            <value/>
          </Data>
          <Data name="Environment Response Variable 1">
            <value>Water Column Temperature</value>
          </Data>
          <Data name="Environment Response Variable 2">
            <value>Water Column Salinity</value>
          </Data>
          <Data name="Environment Response Variable 3">
            <value>Water Column Dissolved Oxygen</value>
          </Data>
          <Data name="Environment Response Variable 4">
            <value>Water Column pH</value>
          </Data>
        </ExtendedData>
        <Point>
          <coordinates>
            -124.02861,44.61694,0
          </coordinates>
        </Point>
      </Placemark>
      <Placemark>
        <name>marina</name>
        <description><![CDATA[Title: Are seagrass growth and survival constrained by the reducing conditions of the sediment?<br>Authors: J. Terrados et al. 1999<br>PubYear: 1999<br>Study Design: Field<br>Study Type: Manipulative<br>Other Study: <br>Management/Restoration: <br>Zostera Species 2: <br>Location-Name: Roskilde Fjord, Denmark<br>Location-GPS: <br>Latitude: 55.92500<br>Longitude: 12.04167<br>Stressor 1: Sediment<br>Stressor 2: Carbon<br>Stressor 3: <br>Stressor 4: <br>Plant, Community, or Environmental Response Variables?: Plant & Environment<br>Plant Response Variable 1: Shoot Density<br>Plant Response Variable 2: Growth<br>Plant Response Variable 3: <br>Plant Response Variable 4: <br>Community Response Variable 1: <br>Community Response Variable 2: <br>Community Response Variable 3: <br>Community Response Variable 4: <br>Environment Response Variable 1: Water Column Nutrients<br>Environment Response Variable 2: Sediment Characteristics<br>Environment Response Variable 3: <br>Environment Response Variable 4: ]]></description>
        <styleUrl>#icon-1899-0288D1</styleUrl>
        <ExtendedData>
          <Data name="Title">
            <value>Are seagrass growth and survival constrained by the reducing conditions of the sediment?</value>
          </Data>
          <Data name="Authors">
            <value>J. Terrados et al. 1999</value>
          </Data>
          <Data name="PubYear">
            <value>1999.0</value>
          </Data>
          <Data name="Study Design">
            <value>Field</value>
          </Data>
          <Data name="Study Type">
            <value>Manipulative</value>
          </Data>
          <Data name="Other Study">
            <value/>
          </Data>
          <Data name="Management/Restoration">
            <value/>
          </Data>
          <Data name="Zostera Species 2">
            <value/>
          </Data>
          <Data name="Location-Name">
            <value>Roskilde Fjord, Denmark</value>
          </Data>
          <Data name="Location-GPS">
            <value/>
          </Data>
          <Data name="Latitude">
            <value>55.92500</value>
          </Data>
          <Data name="Longitude">
            <value>12.04167</value>
          </Data>
          <Data name="Stressor 1">
            <value>Sediment</value>
          </Data>
          <Data name="Stressor 2">
            <value>Carbon</value>
          </Data>
          <Data name="Stressor 3">
            <value/>
          </Data>
          <Data name="Stressor 4">
            <value/>
          </Data>
          <Data name="Plant, Community, or Environmental Response Variables?">
            <value><![CDATA[Plant & Environment]]></value>
          </Data>
          <Data name="Plant Response Variable 1">
            <value>Shoot Density</value>
          </Data>
          <Data name="Plant Response Variable 2">
            <value>Growth</value>
          </Data>
          <Data name="Plant Response Variable 3">
            <value/>
          </Data>
          <Data name="Plant Response Variable 4">
            <value/>
          </Data>
          <Data name="Community Response Variable 1">
            <value/>
          </Data>
          <Data name="Community Response Variable 2">
            <value/>
          </Data>
          <Data name="Community Response Variable 3">
            <value/>
          </Data>
          <Data name="Community Response Variable 4">
            <value/>
          </Data>
          <Data name="Environment Response Variable 1">
            <value>Water Column Nutrients</value>
          </Data>
          <Data name="Environment Response Variable 2">
            <value>Sediment Characteristics</value>
          </Data>
          <Data name="Environment Response Variable 3">
            <value/>
          </Data>
          <Data name="Environment Response Variable 4">
            <value/>
          </Data>
        </ExtendedData>
        <Point>
          <coordinates>
            12.04167,55.925,0
          </coordinates>
        </Point>
      </Placemark>
      <Placemark>
        <name>marina</name>
        <description><![CDATA[Title: Artificial seed germination and seedling production of Zostera marina L. by salinitymanipulation<br>Authors: LIU Yunlong et al. 2016<br>PubYear: 2016<br>Study Design: Mesocosm<br>Study Type: Manipulative<br>Other Study: <br>Management/Restoration: <br>Zostera Species 2: <br>Location-Name: Sanggou Bay, Rongcheng, Shandong Province of China<br>Location-GPS: 37.042 0°N, 122.572 6°E <br>Latitude: 37.04200<br>Longitude: 122.57200<br>Stressor 1: Salinity<br>Stressor 2: <br>Stressor 3: <br>Stressor 4: <br>Plant, Community, or Environmental Response Variables?: Plant<br>Plant Response Variable 1: Growth<br>Plant Response Variable 2: Reproductive Output<br>Plant Response Variable 3: <br>Plant Response Variable 4: <br>Community Response Variable 1: <br>Community Response Variable 2: <br>Community Response Variable 3: <br>Community Response Variable 4: <br>Environment Response Variable 1: <br>Environment Response Variable 2: <br>Environment Response Variable 3: <br>Environment Response Variable 4: ]]></description>
        <styleUrl>#icon-1899-0288D1</styleUrl>
        <ExtendedData>
          <Data name="Title">
            <value>Artificial seed germination and seedling production of Zostera marina L. by salinitymanipulation</value>
          </Data>
          <Data name="Authors">
            <value>LIU Yunlong et al. 2016</value>
          </Data>
          <Data name="PubYear">
            <value>2016.0</value>
          </Data>
          <Data name="Study Design">
            <value>Mesocosm</value>
          </Data>
          <Data name="Study Type">
            <value>Manipulative</value>
          </Data>
          <Data name="Other Study">
            <value/>
          </Data>
          <Data name="Management/Restoration">
            <value/>
          </Data>
          <Data name="Zostera Species 2">
            <value/>
          </Data>
          <Data name="Location-Name">
            <value>Sanggou Bay, Rongcheng, Shandong Province of China</value>
          </Data>
          <Data name="Location-GPS">
            <value>37.042 0°N, 122.572 6°E </value>
          </Data>
          <Data name="Latitude">
            <value>37.04200</value>
          </Data>
          <Data name="Longitude">
            <value>122.57200</value>
          </Data>
          <Data name="Stressor 1">
            <value>Salinity</value>
          </Data>
          <Data name="Stressor 2">
            <value/>
          </Data>
          <Data name="Stressor 3">
            <value/>
          </Data>
          <Data name="Stressor 4">
            <value/>
          </Data>
          <Data name="Plant, Community, or Environmental Response Variables?">
            <value>Plant</value>
          </Data>
          <Data name="Plant Response Variable 1">
            <value>Growth</value>
          </Data>
          <Data name="Plant Response Variable 2">
            <value>Reproductive Output</value>
          </Data>
          <Data name="Plant Response Variable 3">
            <value/>
          </Data>
          <Data name="Plant Response Variable 4">
            <value/>
          </Data>
          <Data name="Community Response Variable 1">
            <value/>
          </Data>
          <Data name="Community Response Variable 2">
            <value/>
          </Data>
          <Data name="Community Response Variable 3">
            <value/>
          </Data>
          <Data name="Community Response Variable 4">
            <value/>
          </Data>
          <Data name="Environment Response Variable 1">
            <value/>
          </Data>
          <Data name="Environment Response Variable 2">
            <value/>
          </Data>
          <Data name="Environment Response Variable 3">
            <value/>
          </Data>
          <Data name="Environment Response Variable 4">
            <value/>
          </Data>
        </ExtendedData>
        <Point>
          <coordinates>
            122.572,37.042,0
          </coordinates>
        </Point>
      </Placemark>
      <Placemark>
        <name>marina</name>
        <description><![CDATA[Title: Assessing behavioural and social responses to an eco-mooring trial for Zostera marina conservation management in Torbay, Southwest England<br>Authors: Parry-Wilson et al<br>PubYear: 2019<br>Study Design: Field<br>Study Type: Manipulative<br>Other Study: <br>Management/Restoration: Management<br>Zostera Species 2: <br>Location-Name: Fishcombe Cove, Torbay, Devon, UK<br>Location-GPS: 50.402781, -3.522807<br>Latitude: 50.40278<br>Longitude: -3.52281<br>Stressor 1: Anthropogenic Use<br>Stressor 2: <br>Stressor 3: <br>Stressor 4: <br>Plant, Community, or Environmental Response Variables?: Plant & Community<br>Plant Response Variable 1: Shoot Density<br>Plant Response Variable 2: Shoot Survival<br>Plant Response Variable 3: <br>Plant Response Variable 4: <br>Community Response Variable 1: Distribution<br>Community Response Variable 2: <br>Community Response Variable 3: <br>Community Response Variable 4: <br>Environment Response Variable 1: <br>Environment Response Variable 2: <br>Environment Response Variable 3: <br>Environment Response Variable 4: ]]></description>
        <styleUrl>#icon-1899-0288D1</styleUrl>
        <ExtendedData>
          <Data name="Title">
            <value>Assessing behavioural and social responses to an eco-mooring trial for Zostera marina conservation management in Torbay, Southwest England</value>
          </Data>
          <Data name="Authors">
            <value>Parry-Wilson et al</value>
          </Data>
          <Data name="PubYear">
            <value>2019.0</value>
          </Data>
          <Data name="Study Design">
            <value>Field</value>
          </Data>
          <Data name="Study Type">
            <value>Manipulative</value>
          </Data>
          <Data name="Other Study">
            <value/>
          </Data>
          <Data name="Management/Restoration">
            <value>Management</value>
          </Data>
          <Data name="Zostera Species 2">
            <value/>
          </Data>
          <Data name="Location-Name">
            <value>Fishcombe Cove, Torbay, Devon, UK</value>
          </Data>
          <Data name="Location-GPS">
            <value>50.402781, -3.522807</value>
          </Data>
          <Data name="Latitude">
            <value>50.40278</value>
          </Data>
          <Data name="Longitude">
            <value>-3.52281</value>
          </Data>
          <Data name="Stressor 1">
            <value>Anthropogenic Use</value>
          </Data>
          <Data name="Stressor 2">
            <value/>
          </Data>
          <Data name="Stressor 3">
            <value/>
          </Data>
          <Data name="Stressor 4">
            <value/>
          </Data>
          <Data name="Plant, Community, or Environmental Response Variables?">
            <value><![CDATA[Plant & Community]]></value>
          </Data>
          <Data name="Plant Response Variable 1">
            <value>Shoot Density</value>
          </Data>
          <Data name="Plant Response Variable 2">
            <value>Shoot Survival</value>
          </Data>
          <Data name="Plant Response Variable 3">
            <value/>
          </Data>
          <Data name="Plant Response Variable 4">
            <value/>
          </Data>
          <Data name="Community Response Variable 1">
            <value>Distribution</value>
          </Data>
          <Data name="Community Response Variable 2">
            <value/>
          </Data>
          <Data name="Community Response Variable 3">
            <value/>
          </Data>
          <Data name="Community Response Variable 4">
            <value/>
          </Data>
          <Data name="Environment Response Variable 1">
            <value/>
          </Data>
          <Data name="Environment Response Variable 2">
            <value/>
          </Data>
          <Data name="Environment Response Variable 3">
            <value/>
          </Data>
          <Data name="Environment Response Variable 4">
            <value/>
          </Data>
        </ExtendedData>
        <Point>
          <coordinates>
            -3.52281,50.40278,0
          </coordinates>
        </Point>
      </Placemark>
      <Placemark>
        <name>marina</name>
        <description><![CDATA[Title: Assessing Potential Benthic Impacts of Harvesting the Pacific Geoduck Clam Panopea generosa in Intertidal and Subtidal Sites in British Columbia, Canada<br>Authors: Liu, Pearce, & Dovey<br>PubYear: 2015<br>Study Design: Field<br>Study Type: Manipulative<br>Other Study: <br>Management/Restoration: <br>Zostera Species 2: <br>Location-Name: Cortes Island, British Columbia, Canada<br>Location-GPS: 50.033333 N, -124.966667 W<br>Latitude: 50.03333<br>Longitude: -124.96667<br>Stressor 1: Aquaculture Impacts<br>Stressor 2: Sediment<br>Stressor 3: <br>Stressor 4: <br>Plant, Community, or Environmental Response Variables?: Plant, Community, & Environment<br>Plant Response Variable 1: Shoot Survival<br>Plant Response Variable 2: Physiological Measures<br>Plant Response Variable 3: <br>Plant Response Variable 4: <br>Community Response Variable 1: Distribution<br>Community Response Variable 2: Invertebrates<br>Community Response Variable 3: Organismal Diversity<br>Community Response Variable 4: <br>Environment Response Variable 1: Sediment Characteristics<br>Environment Response Variable 2: Water Column Turbidity<br>Environment Response Variable 3: <br>Environment Response Variable 4: ]]></description>
        <styleUrl>#icon-1899-0288D1</styleUrl>
        <ExtendedData>
          <Data name="Title">
            <value>Assessing Potential Benthic Impacts of Harvesting the Pacific Geoduck Clam Panopea generosa in Intertidal and Subtidal Sites in British Columbia, Canada</value>
          </Data>
          <Data name="Authors">
            <value><![CDATA[Liu, Pearce, & Dovey]]></value>
          </Data>
          <Data name="PubYear">
            <value>2015.0</value>
          </Data>
          <Data name="Study Design">
            <value>Field</value>
          </Data>
          <Data name="Study Type">
            <value>Manipulative</value>
          </Data>
          <Data name="Other Study">
            <value/>
          </Data>
          <Data name="Management/Restoration">
            <value/>
          </Data>
          <Data name="Zostera Species 2">
            <value/>
          </Data>
          <Data name="Location-Name">
            <value>Cortes Island, British Columbia, Canada</value>
          </Data>
          <Data name="Location-GPS">
            <value>50.033333 N, -124.966667 W</value>
          </Data>
          <Data name="Latitude">
            <value>50.03333</value>
          </Data>
          <Data name="Longitude">
            <value>-124.96667</value>
          </Data>
          <Data name="Stressor 1">
            <value>Aquaculture Impacts</value>
          </Data>
          <Data name="Stressor 2">
            <value>Sediment</value>
          </Data>
          <Data name="Stressor 3">
            <value/>
          </Data>
          <Data name="Stressor 4">
            <value/>
          </Data>
          <Data name="Plant, Community, or Environmental Response Variables?">
            <value><![CDATA[Plant, Community, & Environment]]></value>
          </Data>
          <Data name="Plant Response Variable 1">
            <value>Shoot Survival</value>
          </Data>
          <Data name="Plant Response Variable 2">
            <value>Physiological Measures</value>
          </Data>
          <Data name="Plant Response Variable 3">
            <value/>
          </Data>
          <Data name="Plant Response Variable 4">
            <value/>
          </Data>
          <Data name="Community Response Variable 1">
            <value>Distribution</value>
          </Data>
          <Data name="Community Response Variable 2">
            <value>Invertebrates</value>
          </Data>
          <Data name="Community Response Variable 3">
            <value>Organismal Diversity</value>
          </Data>
          <Data name="Community Response Variable 4">
            <value/>
          </Data>
          <Data name="Environment Response Variable 1">
            <value>Sediment Characteristics</value>
          </Data>
          <Data name="Environment Response Variable 2">
            <value>Water Column Turbidity</value>
          </Data>
          <Data name="Environment Response Variable 3">
            <value/>
          </Data>
          <Data name="Environment Response Variable 4">
            <value/>
          </Data>
        </ExtendedData>
        <Point>
          <coordinates>
            -124.96667,50.03333,0
          </coordinates>
        </Point>
      </Placemark>
      <Placemark>
        <name>marina</name>
        <description><![CDATA[Title: Assessing reference conditions according to the European Water Framework Directive using modelling and analysis of historical data: An example from Randers Fjord, Denmark<br>Authors: Nielsen et al. <br>PubYear: 2003<br>Study Design: Field<br>Study Type: Survey<br>Other Study: Model<br>Management/Restoration: <br>Zostera Species 2: <br>Location-Name: Randers Fjord<br>Location-GPS: <br>Latitude: 56.58447<br>Longitude: 10.26374<br>Stressor 1: Nutrients<br>Stressor 2: <br>Stressor 3: <br>Stressor 4: <br>Plant, Community, or Environmental Response Variables?: Plant, Community, & Environment<br>Plant Response Variable 1: Growth<br>Plant Response Variable 2: <br>Plant Response Variable 3: <br>Plant Response Variable 4: <br>Community Response Variable 1: Chlorophyll A<br>Community Response Variable 2: Invertebrates<br>Community Response Variable 3: Distribution<br>Community Response Variable 4: <br>Environment Response Variable 1: Water Column Nutrients<br>Environment Response Variable 2: Water Column Dissolved Oxygen<br>Environment Response Variable 3: Water Column Turbidity<br>Environment Response Variable 4: Sediment Characteristics]]></description>
        <styleUrl>#icon-1899-0288D1</styleUrl>
        <ExtendedData>
          <Data name="Title">
            <value>Assessing reference conditions according to the European Water Framework Directive using modelling and analysis of historical data: An example from Randers Fjord, Denmark</value>
          </Data>
          <Data name="Authors">
            <value>Nielsen et al. </value>
          </Data>
          <Data name="PubYear">
            <value>2003.0</value>
          </Data>
          <Data name="Study Design">
            <value>Field</value>
          </Data>
          <Data name="Study Type">
            <value>Survey</value>
          </Data>
          <Data name="Other Study">
            <value>Model</value>
          </Data>
          <Data name="Management/Restoration">
            <value/>
          </Data>
          <Data name="Zostera Species 2">
            <value/>
          </Data>
          <Data name="Location-Name">
            <value>Randers Fjord</value>
          </Data>
          <Data name="Location-GPS">
            <value/>
          </Data>
          <Data name="Latitude">
            <value>56.58447</value>
          </Data>
          <Data name="Longitude">
            <value>10.26374</value>
          </Data>
          <Data name="Stressor 1">
            <value>Nutrients</value>
          </Data>
          <Data name="Stressor 2">
            <value/>
          </Data>
          <Data name="Stressor 3">
            <value/>
          </Data>
          <Data name="Stressor 4">
            <value/>
          </Data>
          <Data name="Plant, Community, or Environmental Response Variables?">
            <value><![CDATA[Plant, Community, & Environment]]></value>
          </Data>
          <Data name="Plant Response Variable 1">
            <value>Growth</value>
          </Data>
          <Data name="Plant Response Variable 2">
            <value/>
          </Data>
          <Data name="Plant Response Variable 3">
            <value/>
          </Data>
          <Data name="Plant Response Variable 4">
            <value/>
          </Data>
          <Data name="Community Response Variable 1">
            <value>Chlorophyll A</value>
          </Data>
          <Data name="Community Response Variable 2">
            <value>Invertebrates</value>
          </Data>
          <Data name="Community Response Variable 3">
            <value>Distribution</value>
          </Data>
          <Data name="Community Response Variable 4">
            <value/>
          </Data>
          <Data name="Environment Response Variable 1">
            <value>Water Column Nutrients</value>
          </Data>
          <Data name="Environment Response Variable 2">
            <value>Water Column Dissolved Oxygen</value>
          </Data>
          <Data name="Environment Response Variable 3">
            <value>Water Column Turbidity</value>
          </Data>
          <Data name="Environment Response Variable 4">
            <value>Sediment Characteristics</value>
          </Data>
        </ExtendedData>
        <Point>
          <coordinates>
            10.26374,56.58447,0
          </coordinates>
        </Point>
      </Placemark>
      <Placemark>
        <name>marina</name>
        <description><![CDATA[Title: Assessing the efficiencies and challenges for nutrient uptake by aquatic plants<br>Authors: C. Angove et al. 2018<br>PubYear: 2018<br>Study Design: Field<br>Study Type: Manipulative<br>Other Study: <br>Management/Restoration: <br>Zostera Species 2: <br>Location-Name: Tvärminne Zoological Station, Hanko Peninsula, Finland<br>Location-GPS: <br>Latitude: 59.94444<br>Longitude: 23.24889<br>Stressor 1: Nutrients<br>Stressor 2: <br>Stressor 3: <br>Stressor 4: <br>Plant, Community, or Environmental Response Variables?: Plant & Environment<br>Plant Response Variable 1: Physiological Measures<br>Plant Response Variable 2: Growth<br>Plant Response Variable 3: <br>Plant Response Variable 4: <br>Community Response Variable 1: <br>Community Response Variable 2: <br>Community Response Variable 3: <br>Community Response Variable 4: <br>Environment Response Variable 1: Water Column Nutrients<br>Environment Response Variable 2: Sediment Nutrients<br>Environment Response Variable 3: <br>Environment Response Variable 4: ]]></description>
        <styleUrl>#icon-1899-0288D1</styleUrl>
        <ExtendedData>
          <Data name="Title">
            <value>Assessing the efficiencies and challenges for nutrient uptake by aquatic plants</value>
          </Data>
          <Data name="Authors">
            <value>C. Angove et al. 2018</value>
          </Data>
          <Data name="PubYear">
            <value>2018.0</value>
          </Data>
          <Data name="Study Design">
            <value>Field</value>
          </Data>
          <Data name="Study Type">
            <value>Manipulative</value>
          </Data>
          <Data name="Other Study">
            <value/>
          </Data>
          <Data name="Management/Restoration">
            <value/>
          </Data>
          <Data name="Zostera Species 2">
            <value/>
          </Data>
          <Data name="Location-Name">
            <value>Tvärminne Zoological Station, Hanko Peninsula, Finland</value>
          </Data>
          <Data name="Location-GPS">
            <value/>
          </Data>
          <Data name="Latitude">
            <value>59.94444</value>
          </Data>
          <Data name="Longitude">
            <value>23.24889</value>
          </Data>
          <Data name="Stressor 1">
            <value>Nutrients</value>
          </Data>
          <Data name="Stressor 2">
            <value/>
          </Data>
          <Data name="Stressor 3">
            <value/>
          </Data>
          <Data name="Stressor 4">
            <value/>
          </Data>
          <Data name="Plant, Community, or Environmental Response Variables?">
            <value><![CDATA[Plant & Environment]]></value>
          </Data>
          <Data name="Plant Response Variable 1">
            <value>Physiological Measures</value>
          </Data>
          <Data name="Plant Response Variable 2">
            <value>Growth</value>
          </Data>
          <Data name="Plant Response Variable 3">
            <value/>
          </Data>
          <Data name="Plant Response Variable 4">
            <value/>
          </Data>
          <Data name="Community Response Variable 1">
            <value/>
          </Data>
          <Data name="Community Response Variable 2">
            <value/>
          </Data>
          <Data name="Community Response Variable 3">
            <value/>
          </Data>
          <Data name="Community Response Variable 4">
            <value/>
          </Data>
          <Data name="Environment Response Variable 1">
            <value>Water Column Nutrients</value>
          </Data>
          <Data name="Environment Response Variable 2">
            <value>Sediment Nutrients</value>
          </Data>
          <Data name="Environment Response Variable 3">
            <value/>
          </Data>
          <Data name="Environment Response Variable 4">
            <value/>
          </Data>
        </ExtendedData>
        <Point>
          <coordinates>
            23.24889,59.94444,0
          </coordinates>
        </Point>
      </Placemark>
      <Placemark>
        <name>marina</name>
        <description><![CDATA[Title: Assessing the potential benthic-pelagic coupling in episodic blue mussel (Mytilus edulis) settlement events within eelgrass (Zostera marina) communities<br>Authors: Bologna, Fetzer, McDonnell, Moody<br>PubYear: 2005<br>Study Design: Field<br>Study Type: Survey<br>Other Study: <br>Management/Restoration: <br>Zostera Species 2: <br>Location-Name: Barnegat Bay, NJ, USA<br>Location-GPS: 39°47.70′N, 74°08.10′W<br>Latitude: 39.79500<br>Longitude: -74.13500<br>Stressor 1: Invertebrates<br>Stressor 2: Nutrients<br>Stressor 3: Light<br>Stressor 4: <br>Plant, Community, or Environmental Response Variables?: Community & Environment<br>Plant Response Variable 1: <br>Plant Response Variable 2: <br>Plant Response Variable 3: <br>Plant Response Variable 4: <br>Community Response Variable 1: Distribution<br>Community Response Variable 2: Invertebrates<br>Community Response Variable 3: Macroalgae<br>Community Response Variable 4: Organismal Diversity<br>Environment Response Variable 1: Water Column Nutrients<br>Environment Response Variable 2: Water Column Turbidity<br>Environment Response Variable 3: Water Column Temperature<br>Environment Response Variable 4: ]]></description>
        <styleUrl>#icon-1899-0288D1</styleUrl>
        <ExtendedData>
          <Data name="Title">
            <value>Assessing the potential benthic-pelagic coupling in episodic blue mussel (Mytilus edulis) settlement events within eelgrass (Zostera marina) communities</value>
          </Data>
          <Data name="Authors">
            <value>Bologna, Fetzer, McDonnell, Moody</value>
          </Data>
          <Data name="PubYear">
            <value>2005.0</value>
          </Data>
          <Data name="Study Design">
            <value>Field</value>
          </Data>
          <Data name="Study Type">
            <value>Survey</value>
          </Data>
          <Data name="Other Study">
            <value/>
          </Data>
          <Data name="Management/Restoration">
            <value/>
          </Data>
          <Data name="Zostera Species 2">
            <value/>
          </Data>
          <Data name="Location-Name">
            <value>Barnegat Bay, NJ, USA</value>
          </Data>
          <Data name="Location-GPS">
            <value>39°47.70′N, 74°08.10′W</value>
          </Data>
          <Data name="Latitude">
            <value>39.79500</value>
          </Data>
          <Data name="Longitude">
            <value>-74.13500</value>
          </Data>
          <Data name="Stressor 1">
            <value>Invertebrates</value>
          </Data>
          <Data name="Stressor 2">
            <value>Nutrients</value>
          </Data>
          <Data name="Stressor 3">
            <value>Light</value>
          </Data>
          <Data name="Stressor 4">
            <value/>
          </Data>
          <Data name="Plant, Community, or Environmental Response Variables?">
            <value><![CDATA[Community & Environment]]></value>
          </Data>
          <Data name="Plant Response Variable 1">
            <value/>
          </Data>
          <Data name="Plant Response Variable 2">
            <value/>
          </Data>
          <Data name="Plant Response Variable 3">
            <value/>
          </Data>
          <Data name="Plant Response Variable 4">
            <value/>
          </Data>
          <Data name="Community Response Variable 1">
            <value>Distribution</value>
          </Data>
          <Data name="Community Response Variable 2">
            <value>Invertebrates</value>
          </Data>
          <Data name="Community Response Variable 3">
            <value>Macroalgae</value>
          </Data>
          <Data name="Community Response Variable 4">
            <value>Organismal Diversity</value>
          </Data>
          <Data name="Environment Response Variable 1">
            <value>Water Column Nutrients</value>
          </Data>
          <Data name="Environment Response Variable 2">
            <value>Water Column Turbidity</value>
          </Data>
          <Data name="Environment Response Variable 3">
            <value>Water Column Temperature</value>
          </Data>
          <Data name="Environment Response Variable 4">
            <value/>
          </Data>
        </ExtendedData>
        <Point>
          <coordinates>
            -74.135,39.795,0
          </coordinates>
        </Point>
      </Placemark>
      <Placemark>
        <name>noltii</name>
        <description><![CDATA[Title: Assessing the toxicity of ammonium pulses to the survival and growth of Zostera noltii<br>Authors: Fernando G. Brun et al. 2002<br>PubYear: 2002<br>Study Design: Mesocosm<br>Study Type: Manipulative<br>Other Study: <br>Management/Restoration: <br>Zostera Species 2: <br>Location-Name: Intertidal mudflats at Los Torunos, Cadiz Bay Natural Park<br>Location-GPS: 36° 30' N, 6° 10' W<br>Latitude: 36.50000<br>Longitude: -6.16667<br>Stressor 1: Nutrients<br>Stressor 2: <br>Stressor 3: <br>Stressor 4: <br>Plant, Community, or Environmental Response Variables?: Plant<br>Plant Response Variable 1: Growth<br>Plant Response Variable 2: Physiological Meaures<br>Plant Response Variable 3: <br>Plant Response Variable 4: <br>Community Response Variable 1: <br>Community Response Variable 2: <br>Community Response Variable 3: <br>Community Response Variable 4: <br>Environment Response Variable 1: <br>Environment Response Variable 2: <br>Environment Response Variable 3: <br>Environment Response Variable 4: ]]></description>
        <styleUrl>#icon-1899-F9A825</styleUrl>
        <ExtendedData>
          <Data name="Title">
            <value>Assessing the toxicity of ammonium pulses to the survival and growth of Zostera noltii</value>
          </Data>
          <Data name="Authors">
            <value>Fernando G. Brun et al. 2002</value>
          </Data>
          <Data name="PubYear">
            <value>2002.0</value>
          </Data>
          <Data name="Study Design">
            <value>Mesocosm</value>
          </Data>
          <Data name="Study Type">
            <value>Manipulative</value>
          </Data>
          <Data name="Other Study">
            <value/>
          </Data>
          <Data name="Management/Restoration">
            <value/>
          </Data>
          <Data name="Zostera Species 2">
            <value/>
          </Data>
          <Data name="Location-Name">
            <value>Intertidal mudflats at Los Torunos, Cadiz Bay Natural Park</value>
          </Data>
          <Data name="Location-GPS">
            <value><![CDATA[36° 30' N, 6° 10' W]]></value>
          </Data>
          <Data name="Latitude">
            <value>36.50000</value>
          </Data>
          <Data name="Longitude">
            <value>-6.16667</value>
          </Data>
          <Data name="Stressor 1">
            <value>Nutrients</value>
          </Data>
          <Data name="Stressor 2">
            <value/>
          </Data>
          <Data name="Stressor 3">
            <value/>
          </Data>
          <Data name="Stressor 4">
            <value/>
          </Data>
          <Data name="Plant, Community, or Environmental Response Variables?">
            <value>Plant</value>
          </Data>
          <Data name="Plant Response Variable 1">
            <value>Growth</value>
          </Data>
          <Data name="Plant Response Variable 2">
            <value>Physiological Meaures</value>
          </Data>
          <Data name="Plant Response Variable 3">
            <value/>
          </Data>
          <Data name="Plant Response Variable 4">
            <value/>
          </Data>
          <Data name="Community Response Variable 1">
            <value/>
          </Data>
          <Data name="Community Response Variable 2">
            <value/>
          </Data>
          <Data name="Community Response Variable 3">
            <value/>
          </Data>
          <Data name="Community Response Variable 4">
            <value/>
          </Data>
          <Data name="Environment Response Variable 1">
            <value/>
          </Data>
          <Data name="Environment Response Variable 2">
            <value/>
          </Data>
          <Data name="Environment Response Variable 3">
            <value/>
          </Data>
          <Data name="Environment Response Variable 4">
            <value/>
          </Data>
        </ExtendedData>
        <Point>
          <coordinates>
            -6.16667,36.5,0
          </coordinates>
        </Point>
      </Placemark>
      <Placemark>
        <name>marina</name>
        <description><![CDATA[Title: ASSESSMENT OF ENVIRONMENTAL SUITABILITY FOR GROWTH OF ZOSTERA-MARINA L (EELGRASS) IN SAN-FRANCISCO BAY<br>Authors: Alberte, Reguzzoni, Wyllie-Echeverria, Zimmerman, 1991<br>PubYear: 1991<br>Study Design: Field<br>Study Type: Survey<br>Other Study: <br>Management/Restoration: <br>Zostera Species 2: <br>Location-Name: Point Molate, San Francisco Bay, CA<br>Location-GPS: 37.9414° N, 122.4107° W<br>Latitude: 37.94140<br>Longitude: -122.41070<br>Stressor 1: Light<br>Stressor 2: Nutrients<br>Stressor 3: <br>Stressor 4: <br>Plant, Community, or Environmental Response Variables?: Plant & Community<br>Plant Response Variable 1: Photosynthetic Output<br>Plant Response Variable 2: <br>Plant Response Variable 3: <br>Plant Response Variable 4: <br>Community Response Variable 1: Distribution<br>Community Response Variable 2: <br>Community Response Variable 3: <br>Community Response Variable 4: <br>Environment Response Variable 1: <br>Environment Response Variable 2: <br>Environment Response Variable 3: <br>Environment Response Variable 4: ]]></description>
        <styleUrl>#icon-1899-0288D1</styleUrl>
        <ExtendedData>
          <Data name="Title">
            <value>ASSESSMENT OF ENVIRONMENTAL SUITABILITY FOR GROWTH OF ZOSTERA-MARINA L (EELGRASS) IN SAN-FRANCISCO BAY</value>
          </Data>
          <Data name="Authors">
            <value>Alberte, Reguzzoni, Wyllie-Echeverria, Zimmerman, 1991</value>
          </Data>
          <Data name="PubYear">
            <value>1991.0</value>
          </Data>
          <Data name="Study Design">
            <value>Field</value>
          </Data>
          <Data name="Study Type">
            <value>Survey</value>
          </Data>
          <Data name="Other Study">
            <value/>
          </Data>
          <Data name="Management/Restoration">
            <value/>
          </Data>
          <Data name="Zostera Species 2">
            <value/>
          </Data>
          <Data name="Location-Name">
            <value>Point Molate, San Francisco Bay, CA</value>
          </Data>
          <Data name="Location-GPS">
            <value>37.9414° N, 122.4107° W</value>
          </Data>
          <Data name="Latitude">
            <value>37.94140</value>
          </Data>
          <Data name="Longitude">
            <value>-122.41070</value>
          </Data>
          <Data name="Stressor 1">
            <value>Light</value>
          </Data>
          <Data name="Stressor 2">
            <value>Nutrients</value>
          </Data>
          <Data name="Stressor 3">
            <value/>
          </Data>
          <Data name="Stressor 4">
            <value/>
          </Data>
          <Data name="Plant, Community, or Environmental Response Variables?">
            <value><![CDATA[Plant & Community]]></value>
          </Data>
          <Data name="Plant Response Variable 1">
            <value>Photosynthetic Output</value>
          </Data>
          <Data name="Plant Response Variable 2">
            <value/>
          </Data>
          <Data name="Plant Response Variable 3">
            <value/>
          </Data>
          <Data name="Plant Response Variable 4">
            <value/>
          </Data>
          <Data name="Community Response Variable 1">
            <value>Distribution</value>
          </Data>
          <Data name="Community Response Variable 2">
            <value/>
          </Data>
          <Data name="Community Response Variable 3">
            <value/>
          </Data>
          <Data name="Community Response Variable 4">
            <value/>
          </Data>
          <Data name="Environment Response Variable 1">
            <value/>
          </Data>
          <Data name="Environment Response Variable 2">
            <value/>
          </Data>
          <Data name="Environment Response Variable 3">
            <value/>
          </Data>
          <Data name="Environment Response Variable 4">
            <value/>
          </Data>
        </ExtendedData>
        <Point>
          <coordinates>
            -122.4107,37.9414,0
          </coordinates>
        </Point>
      </Placemark>
      <Placemark>
        <name>marina</name>
        <description><![CDATA[Title: Assessment of genetic diversity of seagrass populations using DNA fingerprinting: Implications for population stability and management<br>Authors: Alberte et al, 1993<br>PubYear: 1993<br>Study Design: Field<br>Study Type: Survey<br>Other Study: <br>Management/Restoration: <br>Zostera Species 2: <br>Location-Name: Elkhorn Slough, California, USA<br>Location-GPS: 36.8058° N, 121.7902° W<br>Latitude: 36.80580<br>Longitude: -121.79020<br>Stressor 1: Genomics<br>Stressor 2: Habitat Fragmentation<br>Stressor 3: Anthropogenic Use<br>Stressor 4: <br>Plant, Community, or Environmental Response Variables?: Plant & Community<br>Plant Response Variable 1: Reproductive Output<br>Plant Response Variable 2: Growth<br>Plant Response Variable 3: <br>Plant Response Variable 4: <br>Community Response Variable 1: Distribution<br>Community Response Variable 2: <br>Community Response Variable 3: <br>Community Response Variable 4: <br>Environment Response Variable 1: <br>Environment Response Variable 2: <br>Environment Response Variable 3: <br>Environment Response Variable 4: ]]></description>
        <styleUrl>#icon-1899-0288D1</styleUrl>
        <ExtendedData>
          <Data name="Title">
            <value>Assessment of genetic diversity of seagrass populations using DNA fingerprinting: Implications for population stability and management</value>
          </Data>
          <Data name="Authors">
            <value>Alberte et al, 1993</value>
          </Data>
          <Data name="PubYear">
            <value>1993.0</value>
          </Data>
          <Data name="Study Design">
            <value>Field</value>
          </Data>
          <Data name="Study Type">
            <value>Survey</value>
          </Data>
          <Data name="Other Study">
            <value/>
          </Data>
          <Data name="Management/Restoration">
            <value/>
          </Data>
          <Data name="Zostera Species 2">
            <value/>
          </Data>
          <Data name="Location-Name">
            <value>Elkhorn Slough, California, USA</value>
          </Data>
          <Data name="Location-GPS">
            <value>36.8058° N, 121.7902° W</value>
          </Data>
          <Data name="Latitude">
            <value>36.80580</value>
          </Data>
          <Data name="Longitude">
            <value>-121.79020</value>
          </Data>
          <Data name="Stressor 1">
            <value>Genomics</value>
          </Data>
          <Data name="Stressor 2">
            <value>Habitat Fragmentation</value>
          </Data>
          <Data name="Stressor 3">
            <value>Anthropogenic Use</value>
          </Data>
          <Data name="Stressor 4">
            <value/>
          </Data>
          <Data name="Plant, Community, or Environmental Response Variables?">
            <value><![CDATA[Plant & Community]]></value>
          </Data>
          <Data name="Plant Response Variable 1">
            <value>Reproductive Output</value>
          </Data>
          <Data name="Plant Response Variable 2">
            <value>Growth</value>
          </Data>
          <Data name="Plant Response Variable 3">
            <value/>
          </Data>
          <Data name="Plant Response Variable 4">
            <value/>
          </Data>
          <Data name="Community Response Variable 1">
            <value>Distribution</value>
          </Data>
          <Data name="Community Response Variable 2">
            <value/>
          </Data>
          <Data name="Community Response Variable 3">
            <value/>
          </Data>
          <Data name="Community Response Variable 4">
            <value/>
          </Data>
          <Data name="Environment Response Variable 1">
            <value/>
          </Data>
          <Data name="Environment Response Variable 2">
            <value/>
          </Data>
          <Data name="Environment Response Variable 3">
            <value/>
          </Data>
          <Data name="Environment Response Variable 4">
            <value/>
          </Data>
        </ExtendedData>
        <Point>
          <coordinates>
            -121.7902,36.8058,0
          </coordinates>
        </Point>
      </Placemark>
      <Placemark>
        <name>noltii</name>
        <description><![CDATA[Title: Assessment of spatial distribution of submerged vegetation in the Orbetello lagoon by means of a mathematical model<br>Authors: Guisti, Marsili-Libelli, Renzi & Focardi<br>PubYear: 2010<br>Study Design: <br>Study Type: <br>Other Study: Model<br>Management/Restoration: <br>Zostera Species 2: <br>Location-Name: Ortobello Lagoon, Italy<br>Location-GPS: 42◦26′34′′N; 11◦13′29′′E<br>Latitude: 42.44278<br>Longitude: 11.22472<br>Stressor 1: Nutrients<br>Stressor 2: Sediment<br>Stressor 3: Light<br>Stressor 4: Hydrodynamics<br>Plant, Community, or Environmental Response Variables?: Plant, Community, & Environment<br>Plant Response Variable 1: Shoot Density<br>Plant Response Variable 2: Growth<br>Plant Response Variable 3: Physiological Measures<br>Plant Response Variable 4: <br>Community Response Variable 1: Macroalgae<br>Community Response Variable 2: Organismal Diversity<br>Community Response Variable 3: <br>Community Response Variable 4: <br>Environment Response Variable 1: Water Column pH<br>Environment Response Variable 2: Sediment Characteristics<br>Environment Response Variable 3: Water Column Nutrients<br>Environment Response Variable 4: Water Column Turbidity]]></description>
        <styleUrl>#icon-1899-F9A825</styleUrl>
        <ExtendedData>
          <Data name="Title">
            <value>Assessment of spatial distribution of submerged vegetation in the Orbetello lagoon by means of a mathematical model</value>
          </Data>
          <Data name="Authors">
            <value><![CDATA[Guisti, Marsili-Libelli, Renzi & Focardi]]></value>
          </Data>
          <Data name="PubYear">
            <value>2010.0</value>
          </Data>
          <Data name="Study Design">
            <value/>
          </Data>
          <Data name="Study Type">
            <value/>
          </Data>
          <Data name="Other Study">
            <value>Model</value>
          </Data>
          <Data name="Management/Restoration">
            <value/>
          </Data>
          <Data name="Zostera Species 2">
            <value/>
          </Data>
          <Data name="Location-Name">
            <value>Ortobello Lagoon, Italy</value>
          </Data>
          <Data name="Location-GPS">
            <value>42◦26′34′′N; 11◦13′29′′E</value>
          </Data>
          <Data name="Latitude">
            <value>42.44278</value>
          </Data>
          <Data name="Longitude">
            <value>11.22472</value>
          </Data>
          <Data name="Stressor 1">
            <value>Nutrients</value>
          </Data>
          <Data name="Stressor 2">
            <value>Sediment</value>
          </Data>
          <Data name="Stressor 3">
            <value>Light</value>
          </Data>
          <Data name="Stressor 4">
            <value>Hydrodynamics</value>
          </Data>
          <Data name="Plant, Community, or Environmental Response Variables?">
            <value><![CDATA[Plant, Community, & Environment]]></value>
          </Data>
          <Data name="Plant Response Variable 1">
            <value>Shoot Density</value>
          </Data>
          <Data name="Plant Response Variable 2">
            <value>Growth</value>
          </Data>
          <Data name="Plant Response Variable 3">
            <value>Physiological Measures</value>
          </Data>
          <Data name="Plant Response Variable 4">
            <value/>
          </Data>
          <Data name="Community Response Variable 1">
            <value>Macroalgae</value>
          </Data>
          <Data name="Community Response Variable 2">
            <value>Organismal Diversity</value>
          </Data>
          <Data name="Community Response Variable 3">
            <value/>
          </Data>
          <Data name="Community Response Variable 4">
            <value/>
          </Data>
          <Data name="Environment Response Variable 1">
            <value>Water Column pH</value>
          </Data>
          <Data name="Environment Response Variable 2">
            <value>Sediment Characteristics</value>
          </Data>
          <Data name="Environment Response Variable 3">
            <value>Water Column Nutrients</value>
          </Data>
          <Data name="Environment Response Variable 4">
            <value>Water Column Turbidity</value>
          </Data>
        </ExtendedData>
        <Point>
          <coordinates>
            11.22472,42.44278,0
          </coordinates>
        </Point>
      </Placemark>
      <Placemark>
        <name>marina</name>
        <description><![CDATA[Title: Assessment of the ameliorating effect of sedimentary iron inputs on sulfide stress in eelgrass beds<br>Authors: Li et al. 2020<br>PubYear: 2020<br>Study Design: Field<br>Study Type: Manipulative<br>Other Study: <br>Management/Restoration: <br>Zostera Species 2: <br>Location-Name: Swan Lake, Shandong Peninsula, China<br>Location-GPS: 37.3382°N, 122.5551°E<br>Latitude: 37.33820<br>Longitude: 122.55510<br>Stressor 1: Toxins<br>Stressor 2: <br>Stressor 3: <br>Stressor 4: <br>Plant, Community, or Environmental Response Variables?: Plant<br>Plant Response Variable 1: Shoot Density<br>Plant Response Variable 2: Physiological Measures<br>Plant Response Variable 3: Growth<br>Plant Response Variable 4: <br>Community Response Variable 1: <br>Community Response Variable 2: <br>Community Response Variable 3: <br>Community Response Variable 4: <br>Environment Response Variable 1: <br>Environment Response Variable 2: <br>Environment Response Variable 3: <br>Environment Response Variable 4: ]]></description>
        <styleUrl>#icon-1899-0288D1</styleUrl>
        <ExtendedData>
          <Data name="Title">
            <value>Assessment of the ameliorating effect of sedimentary iron inputs on sulfide stress in eelgrass beds</value>
          </Data>
          <Data name="Authors">
            <value>Li et al. 2020</value>
          </Data>
          <Data name="PubYear">
            <value>2020.0</value>
          </Data>
          <Data name="Study Design">
            <value>Field</value>
          </Data>
          <Data name="Study Type">
            <value>Manipulative</value>
          </Data>
          <Data name="Other Study">
            <value/>
          </Data>
          <Data name="Management/Restoration">
            <value/>
          </Data>
          <Data name="Zostera Species 2">
            <value/>
          </Data>
          <Data name="Location-Name">
            <value>Swan Lake, Shandong Peninsula, China</value>
          </Data>
          <Data name="Location-GPS">
            <value>37.3382°N, 122.5551°E</value>
          </Data>
          <Data name="Latitude">
            <value>37.33820</value>
          </Data>
          <Data name="Longitude">
            <value>122.55510</value>
          </Data>
          <Data name="Stressor 1">
            <value>Toxins</value>
          </Data>
          <Data name="Stressor 2">
            <value/>
          </Data>
          <Data name="Stressor 3">
            <value/>
          </Data>
          <Data name="Stressor 4">
            <value/>
          </Data>
          <Data name="Plant, Community, or Environmental Response Variables?">
            <value>Plant</value>
          </Data>
          <Data name="Plant Response Variable 1">
            <value>Shoot Density</value>
          </Data>
          <Data name="Plant Response Variable 2">
            <value>Physiological Measures</value>
          </Data>
          <Data name="Plant Response Variable 3">
            <value>Growth</value>
          </Data>
          <Data name="Plant Response Variable 4">
            <value/>
          </Data>
          <Data name="Community Response Variable 1">
            <value/>
          </Data>
          <Data name="Community Response Variable 2">
            <value/>
          </Data>
          <Data name="Community Response Variable 3">
            <value/>
          </Data>
          <Data name="Community Response Variable 4">
            <value/>
          </Data>
          <Data name="Environment Response Variable 1">
            <value/>
          </Data>
          <Data name="Environment Response Variable 2">
            <value/>
          </Data>
          <Data name="Environment Response Variable 3">
            <value/>
          </Data>
          <Data name="Environment Response Variable 4">
            <value/>
          </Data>
        </ExtendedData>
        <Point>
          <coordinates>
            122.5551,37.3382,0
          </coordinates>
        </Point>
      </Placemark>
      <Placemark>
        <name>marina</name>
        <description><![CDATA[Title: Assessment of the establishment success of Zostera marina (eelgrass) from seeds in natural waters: Implications for large-scale restoration<br>Authors: Li, Liu, Liu, Xu, Yang, Zhang<br>PubYear: 2016<br>Study Design: Mesocosm<br>Study Type: Manipulative<br>Other Study: Restoration<br>Management/Restoration: <br>Zostera Species 2: <br>Location-Name: Swan Lake, Shandong Peninsula, China<br>Location-GPS: N37°20′ 58.2″; E122°34′48.4″<br>Latitude: 37.34950<br>Longitude: 122.58011<br>Stressor 1: Temperature<br>Stressor 2: Light<br>Stressor 3: <br>Stressor 4: <br>Plant, Community, or Environmental Response Variables?: Plant & Environment<br>Plant Response Variable 1: Physiological Measures<br>Plant Response Variable 2: Shoot Survival<br>Plant Response Variable 3: Shoot Density<br>Plant Response Variable 4: <br>Community Response Variable 1: <br>Community Response Variable 2: <br>Community Response Variable 3: <br>Community Response Variable 4: <br>Environment Response Variable 1: Water Column Temperature<br>Environment Response Variable 2: Water Column Turbidity<br>Environment Response Variable 3: <br>Environment Response Variable 4: ]]></description>
        <styleUrl>#icon-1899-0288D1</styleUrl>
        <ExtendedData>
          <Data name="Title">
            <value>Assessment of the establishment success of Zostera marina (eelgrass) from seeds in natural waters: Implications for large-scale restoration</value>
          </Data>
          <Data name="Authors">
            <value>Li, Liu, Liu, Xu, Yang, Zhang</value>
          </Data>
          <Data name="PubYear">
            <value>2016.0</value>
          </Data>
          <Data name="Study Design">
            <value>Mesocosm</value>
          </Data>
          <Data name="Study Type">
            <value>Manipulative</value>
          </Data>
          <Data name="Other Study">
            <value>Restoration</value>
          </Data>
          <Data name="Management/Restoration">
            <value/>
          </Data>
          <Data name="Zostera Species 2">
            <value/>
          </Data>
          <Data name="Location-Name">
            <value>Swan Lake, Shandong Peninsula, China</value>
          </Data>
          <Data name="Location-GPS">
            <value>N37°20′ 58.2″; E122°34′48.4″</value>
          </Data>
          <Data name="Latitude">
            <value>37.34950</value>
          </Data>
          <Data name="Longitude">
            <value>122.58011</value>
          </Data>
          <Data name="Stressor 1">
            <value>Temperature</value>
          </Data>
          <Data name="Stressor 2">
            <value>Light</value>
          </Data>
          <Data name="Stressor 3">
            <value/>
          </Data>
          <Data name="Stressor 4">
            <value/>
          </Data>
          <Data name="Plant, Community, or Environmental Response Variables?">
            <value><![CDATA[Plant & Environment]]></value>
          </Data>
          <Data name="Plant Response Variable 1">
            <value>Physiological Measures</value>
          </Data>
          <Data name="Plant Response Variable 2">
            <value>Shoot Survival</value>
          </Data>
          <Data name="Plant Response Variable 3">
            <value>Shoot Density</value>
          </Data>
          <Data name="Plant Response Variable 4">
            <value/>
          </Data>
          <Data name="Community Response Variable 1">
            <value/>
          </Data>
          <Data name="Community Response Variable 2">
            <value/>
          </Data>
          <Data name="Community Response Variable 3">
            <value/>
          </Data>
          <Data name="Community Response Variable 4">
            <value/>
          </Data>
          <Data name="Environment Response Variable 1">
            <value>Water Column Temperature</value>
          </Data>
          <Data name="Environment Response Variable 2">
            <value>Water Column Turbidity</value>
          </Data>
          <Data name="Environment Response Variable 3">
            <value/>
          </Data>
          <Data name="Environment Response Variable 4">
            <value/>
          </Data>
        </ExtendedData>
        <Point>
          <coordinates>
            122.58011,37.3495,0
          </coordinates>
        </Point>
      </Placemark>
      <Placemark>
        <name>muelleri</name>
        <description><![CDATA[Title: Assessment of light history indicators for predicting seagrass biomass<br>Authors: M.P. Adams et al. 2015<br>PubYear: 2015<br>Study Design: Field<br>Study Type: Survey<br>Other Study: <br>Management/Restoration: <br>Zostera Species 2: <br>Location-Name: Lake Macquarie, New South Wales, Australia<br>Location-GPS: 33° 05' 06" S, 151° 34' 06" E <br>Latitude: -33.08500<br>Longitude: 151.56833<br>Stressor 1: Light<br>Stressor 2: <br>Stressor 3: <br>Stressor 4: <br>Plant, Community, or Environmental Response Variables?: Plant<br>Plant Response Variable 1: Growth<br>Plant Response Variable 2: <br>Plant Response Variable 3: <br>Plant Response Variable 4: <br>Community Response Variable 1: <br>Community Response Variable 2: <br>Community Response Variable 3: <br>Community Response Variable 4: <br>Environment Response Variable 1: <br>Environment Response Variable 2: <br>Environment Response Variable 3: <br>Environment Response Variable 4: ]]></description>
        <styleUrl>#icon-1899-795548</styleUrl>
        <ExtendedData>
          <Data name="Title">
            <value>Assessment of light history indicators for predicting seagrass biomass</value>
          </Data>
          <Data name="Authors">
            <value>M.P. Adams et al. 2015</value>
          </Data>
          <Data name="PubYear">
            <value>2015.0</value>
          </Data>
          <Data name="Study Design">
            <value>Field</value>
          </Data>
          <Data name="Study Type">
            <value>Survey</value>
          </Data>
          <Data name="Other Study">
            <value/>
          </Data>
          <Data name="Management/Restoration">
            <value/>
          </Data>
          <Data name="Zostera Species 2">
            <value/>
          </Data>
          <Data name="Location-Name">
            <value>Lake Macquarie, New South Wales, Australia</value>
          </Data>
          <Data name="Location-GPS">
            <value><![CDATA[33° 05' 06" S, 151° 34' 06" E ]]></value>
          </Data>
          <Data name="Latitude">
            <value>-33.08500</value>
          </Data>
          <Data name="Longitude">
            <value>151.56833</value>
          </Data>
          <Data name="Stressor 1">
            <value>Light</value>
          </Data>
          <Data name="Stressor 2">
            <value/>
          </Data>
          <Data name="Stressor 3">
            <value/>
          </Data>
          <Data name="Stressor 4">
            <value/>
          </Data>
          <Data name="Plant, Community, or Environmental Response Variables?">
            <value>Plant</value>
          </Data>
          <Data name="Plant Response Variable 1">
            <value>Growth</value>
          </Data>
          <Data name="Plant Response Variable 2">
            <value/>
          </Data>
          <Data name="Plant Response Variable 3">
            <value/>
          </Data>
          <Data name="Plant Response Variable 4">
            <value/>
          </Data>
          <Data name="Community Response Variable 1">
            <value/>
          </Data>
          <Data name="Community Response Variable 2">
            <value/>
          </Data>
          <Data name="Community Response Variable 3">
            <value/>
          </Data>
          <Data name="Community Response Variable 4">
            <value/>
          </Data>
          <Data name="Environment Response Variable 1">
            <value/>
          </Data>
          <Data name="Environment Response Variable 2">
            <value/>
          </Data>
          <Data name="Environment Response Variable 3">
            <value/>
          </Data>
          <Data name="Environment Response Variable 4">
            <value/>
          </Data>
        </ExtendedData>
        <Point>
          <coordinates>
            151.56833,-33.085,0
          </coordinates>
        </Point>
      </Placemark>
      <Placemark>
        <name>muelleri</name>
        <description><![CDATA[Title: Assimilation of organic matter by two benthic consumers across gradients of latitude and nutrient enrichment<br>Authors: Nicastro et al. <br>PubYear: 2017<br>Study Design: Field<br>Study Type: Survey<br>Other Study: <br>Management/Restoration: <br>Zostera Species 2: <br>Location-Name: New South Wales, Australia<br>Location-GPS: <br>Latitude: -32.71731<br>Longitude: 152.02437<br>Stressor 1: Nutrients<br>Stressor 2: <br>Stressor 3: <br>Stressor 4: <br>Plant, Community, or Environmental Response Variables?: Plant, Community, & Environment<br>Plant Response Variable 1: Physiological Measures<br>Plant Response Variable 2: <br>Plant Response Variable 3: <br>Plant Response Variable 4: <br>Community Response Variable 1: Invertebrates<br>Community Response Variable 2: Distribution<br>Community Response Variable 3: Chlorophyll A<br>Community Response Variable 4: <br>Environment Response Variable 1: Sediment Characteristics<br>Environment Response Variable 2: Water Column Nutrients<br>Environment Response Variable 3: <br>Environment Response Variable 4: ]]></description>
        <styleUrl>#icon-1899-795548</styleUrl>
        <ExtendedData>
          <Data name="Title">
            <value>Assimilation of organic matter by two benthic consumers across gradients of latitude and nutrient enrichment</value>
          </Data>
          <Data name="Authors">
            <value>Nicastro et al. </value>
          </Data>
          <Data name="PubYear">
            <value>2017.0</value>
          </Data>
          <Data name="Study Design">
            <value>Field</value>
          </Data>
          <Data name="Study Type">
            <value>Survey</value>
          </Data>
          <Data name="Other Study">
            <value/>
          </Data>
          <Data name="Management/Restoration">
            <value/>
          </Data>
          <Data name="Zostera Species 2">
            <value/>
          </Data>
          <Data name="Location-Name">
            <value>New South Wales, Australia</value>
          </Data>
          <Data name="Location-GPS">
            <value/>
          </Data>
          <Data name="Latitude">
            <value>-32.71731</value>
          </Data>
          <Data name="Longitude">
            <value>152.02437</value>
          </Data>
          <Data name="Stressor 1">
            <value>Nutrients</value>
          </Data>
          <Data name="Stressor 2">
            <value/>
          </Data>
          <Data name="Stressor 3">
            <value/>
          </Data>
          <Data name="Stressor 4">
            <value/>
          </Data>
          <Data name="Plant, Community, or Environmental Response Variables?">
            <value><![CDATA[Plant, Community, & Environment]]></value>
          </Data>
          <Data name="Plant Response Variable 1">
            <value>Physiological Measures</value>
          </Data>
          <Data name="Plant Response Variable 2">
            <value/>
          </Data>
          <Data name="Plant Response Variable 3">
            <value/>
          </Data>
          <Data name="Plant Response Variable 4">
            <value/>
          </Data>
          <Data name="Community Response Variable 1">
            <value>Invertebrates</value>
          </Data>
          <Data name="Community Response Variable 2">
            <value>Distribution</value>
          </Data>
          <Data name="Community Response Variable 3">
            <value>Chlorophyll A</value>
          </Data>
          <Data name="Community Response Variable 4">
            <value/>
          </Data>
          <Data name="Environment Response Variable 1">
            <value>Sediment Characteristics</value>
          </Data>
          <Data name="Environment Response Variable 2">
            <value>Water Column Nutrients</value>
          </Data>
          <Data name="Environment Response Variable 3">
            <value/>
          </Data>
          <Data name="Environment Response Variable 4">
            <value/>
          </Data>
        </ExtendedData>
        <Point>
          <coordinates>
            152.02437,-32.71731,0
          </coordinates>
        </Point>
      </Placemark>
      <Placemark>
        <name>noltii</name>
        <description><![CDATA[Title: Bacterial interactions in the rhizosphere of seagrass communities in shallow coastal lagoons<br>Authors: Donelly and Herbert<br>PubYear: 1999<br>Study Design: Field<br>Study Type: Survey<br>Other Study: Review<br>Management/Restoration: <br>Zostera Species 2: <br>Location-Name: Bassin d'Ar- cachon, France<br>Location-GPS: <br>Latitude: 44.67722<br>Longitude: -1.11631<br>Stressor 1: Nutrients<br>Stressor 2: Microbiome<br>Stressor 3: <br>Stressor 4: <br>Plant, Community, or Environmental Response Variables?: Community & Environment<br>Plant Response Variable 1: <br>Plant Response Variable 2: <br>Plant Response Variable 3: <br>Plant Response Variable 4: <br>Community Response Variable 1: Microbial Diversity<br>Community Response Variable 2: Epiphytes<br>Community Response Variable 3: <br>Community Response Variable 4: <br>Environment Response Variable 1: Sediment Characteristics<br>Environment Response Variable 2: <br>Environment Response Variable 3: <br>Environment Response Variable 4: ]]></description>
        <styleUrl>#icon-1899-F9A825</styleUrl>
        <ExtendedData>
          <Data name="Title">
            <value>Bacterial interactions in the rhizosphere of seagrass communities in shallow coastal lagoons</value>
          </Data>
          <Data name="Authors">
            <value>Donelly and Herbert</value>
          </Data>
          <Data name="PubYear">
            <value>1999.0</value>
          </Data>
          <Data name="Study Design">
            <value>Field</value>
          </Data>
          <Data name="Study Type">
            <value>Survey</value>
          </Data>
          <Data name="Other Study">
            <value>Review</value>
          </Data>
          <Data name="Management/Restoration">
            <value/>
          </Data>
          <Data name="Zostera Species 2">
            <value/>
          </Data>
          <Data name="Location-Name">
            <value><![CDATA[Bassin d'Ar- cachon, France]]></value>
          </Data>
          <Data name="Location-GPS">
            <value/>
          </Data>
          <Data name="Latitude">
            <value>44.67722</value>
          </Data>
          <Data name="Longitude">
            <value>-1.11631</value>
          </Data>
          <Data name="Stressor 1">
            <value>Nutrients</value>
          </Data>
          <Data name="Stressor 2">
            <value>Microbiome</value>
          </Data>
          <Data name="Stressor 3">
            <value/>
          </Data>
          <Data name="Stressor 4">
            <value/>
          </Data>
          <Data name="Plant, Community, or Environmental Response Variables?">
            <value><![CDATA[Community & Environment]]></value>
          </Data>
          <Data name="Plant Response Variable 1">
            <value/>
          </Data>
          <Data name="Plant Response Variable 2">
            <value/>
          </Data>
          <Data name="Plant Response Variable 3">
            <value/>
          </Data>
          <Data name="Plant Response Variable 4">
            <value/>
          </Data>
          <Data name="Community Response Variable 1">
            <value>Microbial Diversity</value>
          </Data>
          <Data name="Community Response Variable 2">
            <value>Epiphytes</value>
          </Data>
          <Data name="Community Response Variable 3">
            <value/>
          </Data>
          <Data name="Community Response Variable 4">
            <value/>
          </Data>
          <Data name="Environment Response Variable 1">
            <value>Sediment Characteristics</value>
          </Data>
          <Data name="Environment Response Variable 2">
            <value/>
          </Data>
          <Data name="Environment Response Variable 3">
            <value/>
          </Data>
          <Data name="Environment Response Variable 4">
            <value/>
          </Data>
        </ExtendedData>
        <Point>
          <coordinates>
            -1.11631,44.67722,0
          </coordinates>
        </Point>
      </Placemark>
      <Placemark>
        <name>capricornii</name>
        <description><![CDATA[Title: Benthic carbon metabolism in southeast Australian estuaries: habitat importance, driving forces, and application of artificial neural network models<br>Authors: Maher & Eyre<br>PubYear: 2011<br>Study Design: Field<br>Study Type: Survey<br>Other Study: <br>Management/Restoration: <br>Zostera Species 2: <br>Location-Name: Hastings River Estuary, SE Australia<br>Location-GPS: 31°25′48″S 152°55′12″E<br>Latitude: -31.43000<br>Longitude: 152.92000<br>Stressor 1: Hydrodynamics<br>Stressor 2: Light<br>Stressor 3: Temperature<br>Stressor 4: Carbon<br>Plant, Community, or Environmental Response Variables?: Plant, Community, & Environment<br>Plant Response Variable 1: Photosynthetic Output<br>Plant Response Variable 2: Physiological Measures<br>Plant Response Variable 3: <br>Plant Response Variable 4: <br>Community Response Variable 1: Distribution<br>Community Response Variable 2: Organismal Diversity<br>Community Response Variable 3: Macroalgae<br>Community Response Variable 4: <br>Environment Response Variable 1: Water Column Temperature<br>Environment Response Variable 2: Water Column Nutrients<br>Environment Response Variable 3: Sediment Characteristics<br>Environment Response Variable 4: Sediment Nutrients]]></description>
        <styleUrl>#icon-1899-FF5252</styleUrl>
        <ExtendedData>
          <Data name="Title">
            <value>Benthic carbon metabolism in southeast Australian estuaries: habitat importance, driving forces, and application of artificial neural network models</value>
          </Data>
          <Data name="Authors">
            <value><![CDATA[Maher & Eyre]]></value>
          </Data>
          <Data name="PubYear">
            <value>2011.0</value>
          </Data>
          <Data name="Study Design">
            <value>Field</value>
          </Data>
          <Data name="Study Type">
            <value>Survey</value>
          </Data>
          <Data name="Other Study">
            <value/>
          </Data>
          <Data name="Management/Restoration">
            <value/>
          </Data>
          <Data name="Zostera Species 2">
            <value/>
          </Data>
          <Data name="Location-Name">
            <value>Hastings River Estuary, SE Australia</value>
          </Data>
          <Data name="Location-GPS">
            <value>31°25′48″S 152°55′12″E</value>
          </Data>
          <Data name="Latitude">
            <value>-31.43000</value>
          </Data>
          <Data name="Longitude">
            <value>152.92000</value>
          </Data>
          <Data name="Stressor 1">
            <value>Hydrodynamics</value>
          </Data>
          <Data name="Stressor 2">
            <value>Light</value>
          </Data>
          <Data name="Stressor 3">
            <value>Temperature</value>
          </Data>
          <Data name="Stressor 4">
            <value>Carbon</value>
          </Data>
          <Data name="Plant, Community, or Environmental Response Variables?">
            <value><![CDATA[Plant, Community, & Environment]]></value>
          </Data>
          <Data name="Plant Response Variable 1">
            <value>Photosynthetic Output</value>
          </Data>
          <Data name="Plant Response Variable 2">
            <value>Physiological Measures</value>
          </Data>
          <Data name="Plant Response Variable 3">
            <value/>
          </Data>
          <Data name="Plant Response Variable 4">
            <value/>
          </Data>
          <Data name="Community Response Variable 1">
            <value>Distribution</value>
          </Data>
          <Data name="Community Response Variable 2">
            <value>Organismal Diversity</value>
          </Data>
          <Data name="Community Response Variable 3">
            <value>Macroalgae</value>
          </Data>
          <Data name="Community Response Variable 4">
            <value/>
          </Data>
          <Data name="Environment Response Variable 1">
            <value>Water Column Temperature</value>
          </Data>
          <Data name="Environment Response Variable 2">
            <value>Water Column Nutrients</value>
          </Data>
          <Data name="Environment Response Variable 3">
            <value>Sediment Characteristics</value>
          </Data>
          <Data name="Environment Response Variable 4">
            <value>Sediment Nutrients</value>
          </Data>
        </ExtendedData>
        <Point>
          <coordinates>
            152.92,-31.43,0
          </coordinates>
        </Point>
      </Placemark>
      <Placemark>
        <name>marina</name>
        <description><![CDATA[Title: Benthic decomposition of Zostera marina roots: a controlled laboratory experiment<br>Authors: Neubauer et al. <br>PubYear: 2004<br>Study Design: Mesocosm<br>Study Type: Manipulative<br>Other Study: <br>Management/Restoration: <br>Zostera Species 2: <br>Location-Name: Skaering Beach, Aarhus Bay<br>Location-GPS: <br>Latitude: 56.21439<br>Longitude: 10.29874<br>Stressor 1: Nutrients<br>Stressor 2: Sediment<br>Stressor 3: <br>Stressor 4: <br>Plant, Community, or Environmental Response Variables?: Plant, Community, & Environment<br>Plant Response Variable 1: Physiological Measures<br>Plant Response Variable 2: <br>Plant Response Variable 3: <br>Plant Response Variable 4: <br>Community Response Variable 1: Microbial Diversity<br>Community Response Variable 2: <br>Community Response Variable 3: <br>Community Response Variable 4: <br>Environment Response Variable 1: Sediment Characteristics<br>Environment Response Variable 2: Water Column Nutrients<br>Environment Response Variable 3: Water Column Dissolved Oxygen<br>Environment Response Variable 4: Sediment Nutrients]]></description>
        <styleUrl>#icon-1899-0288D1</styleUrl>
        <ExtendedData>
          <Data name="Title">
            <value>Benthic decomposition of Zostera marina roots: a controlled laboratory experiment</value>
          </Data>
          <Data name="Authors">
            <value>Neubauer et al. </value>
          </Data>
          <Data name="PubYear">
            <value>2004.0</value>
          </Data>
          <Data name="Study Design">
            <value>Mesocosm</value>
          </Data>
          <Data name="Study Type">
            <value>Manipulative</value>
          </Data>
          <Data name="Other Study">
            <value/>
          </Data>
          <Data name="Management/Restoration">
            <value/>
          </Data>
          <Data name="Zostera Species 2">
            <value/>
          </Data>
          <Data name="Location-Name">
            <value>Skaering Beach, Aarhus Bay</value>
          </Data>
          <Data name="Location-GPS">
            <value/>
          </Data>
          <Data name="Latitude">
            <value>56.21439</value>
          </Data>
          <Data name="Longitude">
            <value>10.29874</value>
          </Data>
          <Data name="Stressor 1">
            <value>Nutrients</value>
          </Data>
          <Data name="Stressor 2">
            <value>Sediment</value>
          </Data>
          <Data name="Stressor 3">
            <value/>
          </Data>
          <Data name="Stressor 4">
            <value/>
          </Data>
          <Data name="Plant, Community, or Environmental Response Variables?">
            <value><![CDATA[Plant, Community, & Environment]]></value>
          </Data>
          <Data name="Plant Response Variable 1">
            <value>Physiological Measures</value>
          </Data>
          <Data name="Plant Response Variable 2">
            <value/>
          </Data>
          <Data name="Plant Response Variable 3">
            <value/>
          </Data>
          <Data name="Plant Response Variable 4">
            <value/>
          </Data>
          <Data name="Community Response Variable 1">
            <value>Microbial Diversity</value>
          </Data>
          <Data name="Community Response Variable 2">
            <value/>
          </Data>
          <Data name="Community Response Variable 3">
            <value/>
          </Data>
          <Data name="Community Response Variable 4">
            <value/>
          </Data>
          <Data name="Environment Response Variable 1">
            <value>Sediment Characteristics</value>
          </Data>
          <Data name="Environment Response Variable 2">
            <value>Water Column Nutrients</value>
          </Data>
          <Data name="Environment Response Variable 3">
            <value>Water Column Dissolved Oxygen</value>
          </Data>
          <Data name="Environment Response Variable 4">
            <value>Sediment Nutrients</value>
          </Data>
        </ExtendedData>
        <Point>
          <coordinates>
            10.29874,56.21439,0
          </coordinates>
        </Point>
      </Placemark>
      <Placemark>
        <name>capricornii</name>
        <description><![CDATA[Title: Benthic fluxes of dissolved organic carbon in three temperate Australian estuaries: Implications for global estimates of benthic DOC fluxes<br>Authors: Eyre & Maher<br>PubYear: 2010<br>Study Design: Field<br>Study Type: Survey<br>Other Study: <br>Management/Restoration: <br>Zostera Species 2: <br>Location-Name: Hastings River, Southeast Australia<br>Location-GPS: 31°25′S, 152° 50′E<br>Latitude: -31.41667<br>Longitude: 152.83333<br>Stressor 1: Light<br>Stressor 2: Carbon<br>Stressor 3: <br>Stressor 4: <br>Plant, Community, or Environmental Response Variables?: Plant, Community, & Environment<br>Plant Response Variable 1: Physiological Measures<br>Plant Response Variable 2: Photosynthetic Output<br>Plant Response Variable 3: <br>Plant Response Variable 4: <br>Community Response Variable 1: Macroalgae<br>Community Response Variable 2: Microbial Diversity<br>Community Response Variable 3: Organismal Diversity<br>Community Response Variable 4: <br>Environment Response Variable 1: Water Column Turbidity<br>Environment Response Variable 2: Water Column Dissolved Oxygen<br>Environment Response Variable 3: Sediment Nutrients<br>Environment Response Variable 4: Sediment Characteristics]]></description>
        <styleUrl>#icon-1899-FF5252</styleUrl>
        <ExtendedData>
          <Data name="Title">
            <value>Benthic fluxes of dissolved organic carbon in three temperate Australian estuaries: Implications for global estimates of benthic DOC fluxes</value>
          </Data>
          <Data name="Authors">
            <value><![CDATA[Eyre & Maher]]></value>
          </Data>
          <Data name="PubYear">
            <value>2010.0</value>
          </Data>
          <Data name="Study Design">
            <value>Field</value>
          </Data>
          <Data name="Study Type">
            <value>Survey</value>
          </Data>
          <Data name="Other Study">
            <value/>
          </Data>
          <Data name="Management/Restoration">
            <value/>
          </Data>
          <Data name="Zostera Species 2">
            <value/>
          </Data>
          <Data name="Location-Name">
            <value>Hastings River, Southeast Australia</value>
          </Data>
          <Data name="Location-GPS">
            <value>31°25′S, 152° 50′E</value>
          </Data>
          <Data name="Latitude">
            <value>-31.41667</value>
          </Data>
          <Data name="Longitude">
            <value>152.83333</value>
          </Data>
          <Data name="Stressor 1">
            <value>Light</value>
          </Data>
          <Data name="Stressor 2">
            <value>Carbon</value>
          </Data>
          <Data name="Stressor 3">
            <value/>
          </Data>
          <Data name="Stressor 4">
            <value/>
          </Data>
          <Data name="Plant, Community, or Environmental Response Variables?">
            <value><![CDATA[Plant, Community, & Environment]]></value>
          </Data>
          <Data name="Plant Response Variable 1">
            <value>Physiological Measures</value>
          </Data>
          <Data name="Plant Response Variable 2">
            <value>Photosynthetic Output</value>
          </Data>
          <Data name="Plant Response Variable 3">
            <value/>
          </Data>
          <Data name="Plant Response Variable 4">
            <value/>
          </Data>
          <Data name="Community Response Variable 1">
            <value>Macroalgae</value>
          </Data>
          <Data name="Community Response Variable 2">
            <value>Microbial Diversity</value>
          </Data>
          <Data name="Community Response Variable 3">
            <value>Organismal Diversity</value>
          </Data>
          <Data name="Community Response Variable 4">
            <value/>
          </Data>
          <Data name="Environment Response Variable 1">
            <value>Water Column Turbidity</value>
          </Data>
          <Data name="Environment Response Variable 2">
            <value>Water Column Dissolved Oxygen</value>
          </Data>
          <Data name="Environment Response Variable 3">
            <value>Sediment Nutrients</value>
          </Data>
          <Data name="Environment Response Variable 4">
            <value>Sediment Characteristics</value>
          </Data>
        </ExtendedData>
        <Point>
          <coordinates>
            152.83333,-31.41667,0
          </coordinates>
        </Point>
      </Placemark>
      <Placemark>
        <name>marina</name>
        <description><![CDATA[Title: Benthic macrofauna changes in areas of Venice lagoon populated by seagrasses or seaweeds<br>Authors: Sfriso et al. 2001<br>PubYear: 2001<br>Study Design: Field<br>Study Type: Survey<br>Other Study: <br>Management/Restoration: <br>Zostera Species 2: <br>Location-Name: three basins in the Venice Lagoon<br>Location-GPS: <br>Latitude: 42.00000<br>Longitude: 12.00000<br>Stressor 1: Nutrients<br>Stressor 2: Temperature<br>Stressor 3: Sediment<br>Stressor 4: <br>Plant, Community, or Environmental Response Variables?: Plant & Community<br>Plant Response Variable 1: Growth<br>Plant Response Variable 2: <br>Plant Response Variable 3: <br>Plant Response Variable 4: <br>Community Response Variable 1: Invertebrates<br>Community Response Variable 2: Seagrass competition<br>Community Response Variable 3: Macroalgae<br>Community Response Variable 4: Organismal Diversity<br>Environment Response Variable 1: <br>Environment Response Variable 2: <br>Environment Response Variable 3: <br>Environment Response Variable 4: ]]></description>
        <styleUrl>#icon-1899-0288D1</styleUrl>
        <ExtendedData>
          <Data name="Title">
            <value>Benthic macrofauna changes in areas of Venice lagoon populated by seagrasses or seaweeds</value>
          </Data>
          <Data name="Authors">
            <value>Sfriso et al. 2001</value>
          </Data>
          <Data name="PubYear">
            <value>2001.0</value>
          </Data>
          <Data name="Study Design">
            <value>Field</value>
          </Data>
          <Data name="Study Type">
            <value>Survey</value>
          </Data>
          <Data name="Other Study">
            <value/>
          </Data>
          <Data name="Management/Restoration">
            <value/>
          </Data>
          <Data name="Zostera Species 2">
            <value/>
          </Data>
          <Data name="Location-Name">
            <value>three basins in the Venice Lagoon</value>
          </Data>
          <Data name="Location-GPS">
            <value/>
          </Data>
          <Data name="Latitude">
            <value>42.00000</value>
          </Data>
          <Data name="Longitude">
            <value>12.00000</value>
          </Data>
          <Data name="Stressor 1">
            <value>Nutrients</value>
          </Data>
          <Data name="Stressor 2">
            <value>Temperature</value>
          </Data>
          <Data name="Stressor 3">
            <value>Sediment</value>
          </Data>
          <Data name="Stressor 4">
            <value/>
          </Data>
          <Data name="Plant, Community, or Environmental Response Variables?">
            <value><![CDATA[Plant & Community]]></value>
          </Data>
          <Data name="Plant Response Variable 1">
            <value>Growth</value>
          </Data>
          <Data name="Plant Response Variable 2">
            <value/>
          </Data>
          <Data name="Plant Response Variable 3">
            <value/>
          </Data>
          <Data name="Plant Response Variable 4">
            <value/>
          </Data>
          <Data name="Community Response Variable 1">
            <value>Invertebrates</value>
          </Data>
          <Data name="Community Response Variable 2">
            <value>Seagrass competition</value>
          </Data>
          <Data name="Community Response Variable 3">
            <value>Macroalgae</value>
          </Data>
          <Data name="Community Response Variable 4">
            <value>Organismal Diversity</value>
          </Data>
          <Data name="Environment Response Variable 1">
            <value/>
          </Data>
          <Data name="Environment Response Variable 2">
            <value/>
          </Data>
          <Data name="Environment Response Variable 3">
            <value/>
          </Data>
          <Data name="Environment Response Variable 4">
            <value/>
          </Data>
        </ExtendedData>
        <Point>
          <coordinates>
            12,42,0
          </coordinates>
        </Point>
      </Placemark>
      <Placemark>
        <name>noltii</name>
        <description><![CDATA[Title: Benthic metabolism in shallow coastal ecosystems of the Banc d'Arguin, Mauritania<br>Authors: Clavier et al<br>PubYear: 2014<br>Study Design: Field<br>Study Type: Survey<br>Other Study: <br>Management/Restoration: <br>Zostera Species 2: <br>Location-Name: Banc d’Arguin, Mauritania<br>Location-GPS: 20.529814, -16.403343<br>Latitude: 20.52981<br>Longitude: -16.40334<br>Stressor 1: Temperature<br>Stressor 2: Light<br>Stressor 3: Carbon<br>Stressor 4: <br>Plant, Community, or Environmental Response Variables?: Plant, Community, & Environment<br>Plant Response Variable 1: Physiological Measures<br>Plant Response Variable 2: Photosynthetic Output<br>Plant Response Variable 3: <br>Plant Response Variable 4: <br>Community Response Variable 1: Chlorophyll A<br>Community Response Variable 2: Organismal Diversity<br>Community Response Variable 3: <br>Community Response Variable 4: <br>Environment Response Variable 1: Water Column Dissolved Oxygen<br>Environment Response Variable 2: Water Column Temperature<br>Environment Response Variable 3: Water Column Turbidity<br>Environment Response Variable 4: ]]></description>
        <styleUrl>#icon-1899-F9A825</styleUrl>
        <ExtendedData>
          <Data name="Title">
            <value><![CDATA[Benthic metabolism in shallow coastal ecosystems of the Banc d'Arguin, Mauritania]]></value>
          </Data>
          <Data name="Authors">
            <value>Clavier et al</value>
          </Data>
          <Data name="PubYear">
            <value>2014.0</value>
          </Data>
          <Data name="Study Design">
            <value>Field</value>
          </Data>
          <Data name="Study Type">
            <value>Survey</value>
          </Data>
          <Data name="Other Study">
            <value/>
          </Data>
          <Data name="Management/Restoration">
            <value/>
          </Data>
          <Data name="Zostera Species 2">
            <value/>
          </Data>
          <Data name="Location-Name">
            <value>Banc d’Arguin, Mauritania</value>
          </Data>
          <Data name="Location-GPS">
            <value>20.529814, -16.403343</value>
          </Data>
          <Data name="Latitude">
            <value>20.52981</value>
          </Data>
          <Data name="Longitude">
            <value>-16.40334</value>
          </Data>
          <Data name="Stressor 1">
            <value>Temperature</value>
          </Data>
          <Data name="Stressor 2">
            <value>Light</value>
          </Data>
          <Data name="Stressor 3">
            <value>Carbon</value>
          </Data>
          <Data name="Stressor 4">
            <value/>
          </Data>
          <Data name="Plant, Community, or Environmental Response Variables?">
            <value><![CDATA[Plant, Community, & Environment]]></value>
          </Data>
          <Data name="Plant Response Variable 1">
            <value>Physiological Measures</value>
          </Data>
          <Data name="Plant Response Variable 2">
            <value>Photosynthetic Output</value>
          </Data>
          <Data name="Plant Response Variable 3">
            <value/>
          </Data>
          <Data name="Plant Response Variable 4">
            <value/>
          </Data>
          <Data name="Community Response Variable 1">
            <value>Chlorophyll A</value>
          </Data>
          <Data name="Community Response Variable 2">
            <value>Organismal Diversity</value>
          </Data>
          <Data name="Community Response Variable 3">
            <value/>
          </Data>
          <Data name="Community Response Variable 4">
            <value/>
          </Data>
          <Data name="Environment Response Variable 1">
            <value>Water Column Dissolved Oxygen</value>
          </Data>
          <Data name="Environment Response Variable 2">
            <value>Water Column Temperature</value>
          </Data>
          <Data name="Environment Response Variable 3">
            <value>Water Column Turbidity</value>
          </Data>
          <Data name="Environment Response Variable 4">
            <value/>
          </Data>
        </ExtendedData>
        <Point>
          <coordinates>
            -16.40334,20.52981,0
          </coordinates>
        </Point>
      </Placemark>
      <Placemark>
        <name>marina</name>
        <description><![CDATA[Title: Benthic nitrogen fixation in Zostera marina meadows in an upwelling-influenced coastal lagoon<br>Authors: Hernandez-Lopez, Camachi-Ibar, Macias-Tapia, McGlathery, Daessle, Sandoval-Gil<br>PubYear: 2017<br>Study Design: Field<br>Study Type: Survey<br>Other Study: <br>Management/Restoration: <br>Zostera Species 2: <br>Location-Name: San Quintín Bay, Mexico<br>Location-GPS: 30º27 N, 116º00 W<br>Latitude: 30.45000<br>Longitude: -116.00000<br>Stressor 1: Nutrients<br>Stressor 2: Light<br>Stressor 3: Microbiome<br>Stressor 4: Aquaculture Impacts<br>Plant, Community, or Environmental Response Variables?: Plant, Community, & Environment<br>Plant Response Variable 1: Photosynthetic Output<br>Plant Response Variable 2: Physiological Measures<br>Plant Response Variable 3: <br>Plant Response Variable 4: <br>Community Response Variable 1: Chlorophyll A<br>Community Response Variable 2: Microbial Diversity<br>Community Response Variable 3: Invertebrates<br>Community Response Variable 4: <br>Environment Response Variable 1: Water Column Turbidity<br>Environment Response Variable 2: Water Column Nutrients<br>Environment Response Variable 3: Sediment Characteristics<br>Environment Response Variable 4: Sediment Nutrients]]></description>
        <styleUrl>#icon-1899-0288D1</styleUrl>
        <ExtendedData>
          <Data name="Title">
            <value>Benthic nitrogen fixation in Zostera marina meadows in an upwelling-influenced coastal lagoon</value>
          </Data>
          <Data name="Authors">
            <value>Hernandez-Lopez, Camachi-Ibar, Macias-Tapia, McGlathery, Daessle, Sandoval-Gil</value>
          </Data>
          <Data name="PubYear">
            <value>2017.0</value>
          </Data>
          <Data name="Study Design">
            <value>Field</value>
          </Data>
          <Data name="Study Type">
            <value>Survey</value>
          </Data>
          <Data name="Other Study">
            <value/>
          </Data>
          <Data name="Management/Restoration">
            <value/>
          </Data>
          <Data name="Zostera Species 2">
            <value/>
          </Data>
          <Data name="Location-Name">
            <value>San Quintín Bay, Mexico</value>
          </Data>
          <Data name="Location-GPS">
            <value>30º27 N, 116º00 W</value>
          </Data>
          <Data name="Latitude">
            <value>30.45000</value>
          </Data>
          <Data name="Longitude">
            <value>-116.00000</value>
          </Data>
          <Data name="Stressor 1">
            <value>Nutrients</value>
          </Data>
          <Data name="Stressor 2">
            <value>Light</value>
          </Data>
          <Data name="Stressor 3">
            <value>Microbiome</value>
          </Data>
          <Data name="Stressor 4">
            <value>Aquaculture Impacts</value>
          </Data>
          <Data name="Plant, Community, or Environmental Response Variables?">
            <value><![CDATA[Plant, Community, & Environment]]></value>
          </Data>
          <Data name="Plant Response Variable 1">
            <value>Photosynthetic Output</value>
          </Data>
          <Data name="Plant Response Variable 2">
            <value>Physiological Measures</value>
          </Data>
          <Data name="Plant Response Variable 3">
            <value/>
          </Data>
          <Data name="Plant Response Variable 4">
            <value/>
          </Data>
          <Data name="Community Response Variable 1">
            <value>Chlorophyll A</value>
          </Data>
          <Data name="Community Response Variable 2">
            <value>Microbial Diversity</value>
          </Data>
          <Data name="Community Response Variable 3">
            <value>Invertebrates</value>
          </Data>
          <Data name="Community Response Variable 4">
            <value/>
          </Data>
          <Data name="Environment Response Variable 1">
            <value>Water Column Turbidity</value>
          </Data>
          <Data name="Environment Response Variable 2">
            <value>Water Column Nutrients</value>
          </Data>
          <Data name="Environment Response Variable 3">
            <value>Sediment Characteristics</value>
          </Data>
          <Data name="Environment Response Variable 4">
            <value>Sediment Nutrients</value>
          </Data>
        </ExtendedData>
        <Point>
          <coordinates>
            -116,30.45,0
          </coordinates>
        </Point>
      </Placemark>
      <Placemark>
        <name>muelleri</name>
        <description><![CDATA[Title: Benthic primary production in emerged intertidal habitats provides resilience to high water column turbidity<br>Authors: Dryliea, Lohrer, Needham, Bulmer, & Pilditch<br>PubYear: 2018<br>Study Design: Field<br>Study Type: Manipulative<br>Other Study: <br>Management/Restoration: <br>Zostera Species 2: <br>Location-Name: Kaipara Harbour, New Zealand<br>Location-GPS: -36.386396, 174.219612<br>Latitude: -36.38640<br>Longitude: 174.21961<br>Stressor 1: Light<br>Stressor 2: Sediment<br>Stressor 3: Oxygen<br>Stressor 4: <br>Plant, Community, or Environmental Response Variables?: Plant & Environment<br>Plant Response Variable 1: Physiological Measures<br>Plant Response Variable 2: Photosynthetic Output<br>Plant Response Variable 3: Shoot Density<br>Plant Response Variable 4: <br>Community Response Variable 1: <br>Community Response Variable 2: <br>Community Response Variable 3: <br>Community Response Variable 4: <br>Environment Response Variable 1: Water Column Dissolved Oxygen<br>Environment Response Variable 2: Water Column Turbidity<br>Environment Response Variable 3: Water Column pH<br>Environment Response Variable 4: Sediment Characteristics]]></description>
        <styleUrl>#icon-1899-795548</styleUrl>
        <ExtendedData>
          <Data name="Title">
            <value>Benthic primary production in emerged intertidal habitats provides resilience to high water column turbidity</value>
          </Data>
          <Data name="Authors">
            <value><![CDATA[Dryliea, Lohrer, Needham, Bulmer, & Pilditch]]></value>
          </Data>
          <Data name="PubYear">
            <value>2018.0</value>
          </Data>
          <Data name="Study Design">
            <value>Field</value>
          </Data>
          <Data name="Study Type">
            <value>Manipulative</value>
          </Data>
          <Data name="Other Study">
            <value/>
          </Data>
          <Data name="Management/Restoration">
            <value/>
          </Data>
          <Data name="Zostera Species 2">
            <value/>
          </Data>
          <Data name="Location-Name">
            <value>Kaipara Harbour, New Zealand</value>
          </Data>
          <Data name="Location-GPS">
            <value>-36.386396, 174.219612</value>
          </Data>
          <Data name="Latitude">
            <value>-36.38640</value>
          </Data>
          <Data name="Longitude">
            <value>174.21961</value>
          </Data>
          <Data name="Stressor 1">
            <value>Light</value>
          </Data>
          <Data name="Stressor 2">
            <value>Sediment</value>
          </Data>
          <Data name="Stressor 3">
            <value>Oxygen</value>
          </Data>
          <Data name="Stressor 4">
            <value/>
          </Data>
          <Data name="Plant, Community, or Environmental Response Variables?">
            <value><![CDATA[Plant & Environment]]></value>
          </Data>
          <Data name="Plant Response Variable 1">
            <value>Physiological Measures</value>
          </Data>
          <Data name="Plant Response Variable 2">
            <value>Photosynthetic Output</value>
          </Data>
          <Data name="Plant Response Variable 3">
            <value>Shoot Density</value>
          </Data>
          <Data name="Plant Response Variable 4">
            <value/>
          </Data>
          <Data name="Community Response Variable 1">
            <value/>
          </Data>
          <Data name="Community Response Variable 2">
            <value/>
          </Data>
          <Data name="Community Response Variable 3">
            <value/>
          </Data>
          <Data name="Community Response Variable 4">
            <value/>
          </Data>
          <Data name="Environment Response Variable 1">
            <value>Water Column Dissolved Oxygen</value>
          </Data>
          <Data name="Environment Response Variable 2">
            <value>Water Column Turbidity</value>
          </Data>
          <Data name="Environment Response Variable 3">
            <value>Water Column pH</value>
          </Data>
          <Data name="Environment Response Variable 4">
            <value>Sediment Characteristics</value>
          </Data>
        </ExtendedData>
        <Point>
          <coordinates>
            174.21961,-36.3864,0
          </coordinates>
        </Point>
      </Placemark>
      <Placemark>
        <name>marina</name>
        <description><![CDATA[Title: Biochemical characterization of the eelgrass Zostera marina at its southern distribution limit in the North Pacific<br>Authors: Alejandro Cabello-Pasini et al. 2003<br>PubYear: 2003<br>Study Design: Field<br>Study Type: Survey<br>Other Study: <br>Management/Restoration: <br>Zostera Species 2: <br>Location-Name: San Quintín Bay, Baja California Peninsula<br>Location-GPS: <br>Latitude: 30.42100<br>Longitude: -115.96600<br>Stressor 1: Light<br>Stressor 2: Temperature<br>Stressor 3: <br>Stressor 4: <br>Plant, Community, or Environmental Response Variables?: Plant<br>Plant Response Variable 1: Physiological Meaures<br>Plant Response Variable 2: <br>Plant Response Variable 3: <br>Plant Response Variable 4: <br>Community Response Variable 1: <br>Community Response Variable 2: <br>Community Response Variable 3: <br>Community Response Variable 4: <br>Environment Response Variable 1: <br>Environment Response Variable 2: <br>Environment Response Variable 3: <br>Environment Response Variable 4: ]]></description>
        <styleUrl>#icon-1899-0288D1</styleUrl>
        <ExtendedData>
          <Data name="Title">
            <value>Biochemical characterization of the eelgrass Zostera marina at its southern distribution limit in the North Pacific</value>
          </Data>
          <Data name="Authors">
            <value>Alejandro Cabello-Pasini et al. 2003</value>
          </Data>
          <Data name="PubYear">
            <value>2003.0</value>
          </Data>
          <Data name="Study Design">
            <value>Field</value>
          </Data>
          <Data name="Study Type">
            <value>Survey</value>
          </Data>
          <Data name="Other Study">
            <value/>
          </Data>
          <Data name="Management/Restoration">
            <value/>
          </Data>
          <Data name="Zostera Species 2">
            <value/>
          </Data>
          <Data name="Location-Name">
            <value>San Quintín Bay, Baja California Peninsula</value>
          </Data>
          <Data name="Location-GPS">
            <value/>
          </Data>
          <Data name="Latitude">
            <value>30.42100</value>
          </Data>
          <Data name="Longitude">
            <value>-115.96600</value>
          </Data>
          <Data name="Stressor 1">
            <value>Light</value>
          </Data>
          <Data name="Stressor 2">
            <value>Temperature</value>
          </Data>
          <Data name="Stressor 3">
            <value/>
          </Data>
          <Data name="Stressor 4">
            <value/>
          </Data>
          <Data name="Plant, Community, or Environmental Response Variables?">
            <value>Plant</value>
          </Data>
          <Data name="Plant Response Variable 1">
            <value>Physiological Meaures</value>
          </Data>
          <Data name="Plant Response Variable 2">
            <value/>
          </Data>
          <Data name="Plant Response Variable 3">
            <value/>
          </Data>
          <Data name="Plant Response Variable 4">
            <value/>
          </Data>
          <Data name="Community Response Variable 1">
            <value/>
          </Data>
          <Data name="Community Response Variable 2">
            <value/>
          </Data>
          <Data name="Community Response Variable 3">
            <value/>
          </Data>
          <Data name="Community Response Variable 4">
            <value/>
          </Data>
          <Data name="Environment Response Variable 1">
            <value/>
          </Data>
          <Data name="Environment Response Variable 2">
            <value/>
          </Data>
          <Data name="Environment Response Variable 3">
            <value/>
          </Data>
          <Data name="Environment Response Variable 4">
            <value/>
          </Data>
        </ExtendedData>
        <Point>
          <coordinates>
            -115.966,30.421,0
          </coordinates>
        </Point>
      </Placemark>
      <Placemark>
        <name>noltii</name>
        <description><![CDATA[Title: Biodegradable plastic bags on the seafloor: a future threat for seagrass meadows?<br>Authors: Elena Balestri et al. <br>PubYear: 2017<br>Study Design: Mesocosm<br>Study Type: Manipulative<br>Other Study: <br>Management/Restoration: <br>Zostera Species 2: <br>Location-Name: northwestern mediterrranean livorno italy<br>Location-GPS: <br>Latitude: 43.54773<br>Longitude: 10.30646<br>Stressor 1: Anthropogenic Use<br>Stressor 2: Seagrass competition<br>Stressor 3: Sediment<br>Stressor 4: <br>Plant, Community, or Environmental Response Variables?: Plant, Community, & Environment<br>Plant Response Variable 1: Shoot Survival<br>Plant Response Variable 2: Growth<br>Plant Response Variable 3: Reproductive Output<br>Plant Response Variable 4: <br>Community Response Variable 1: Seagrass competition<br>Community Response Variable 2: <br>Community Response Variable 3: <br>Community Response Variable 4: <br>Environment Response Variable 1: Sediment Characteristics<br>Environment Response Variable 2: Water Column Temperature<br>Environment Response Variable 3: Sediment Nutrients<br>Environment Response Variable 4: ]]></description>
        <styleUrl>#icon-1899-F9A825</styleUrl>
        <ExtendedData>
          <Data name="Title">
            <value>Biodegradable plastic bags on the seafloor: a future threat for seagrass meadows?</value>
          </Data>
          <Data name="Authors">
            <value>Elena Balestri et al. </value>
          </Data>
          <Data name="PubYear">
            <value>2017.0</value>
          </Data>
          <Data name="Study Design">
            <value>Mesocosm</value>
          </Data>
          <Data name="Study Type">
            <value>Manipulative</value>
          </Data>
          <Data name="Other Study">
            <value/>
          </Data>
          <Data name="Management/Restoration">
            <value/>
          </Data>
          <Data name="Zostera Species 2">
            <value/>
          </Data>
          <Data name="Location-Name">
            <value>northwestern mediterrranean livorno italy</value>
          </Data>
          <Data name="Location-GPS">
            <value/>
          </Data>
          <Data name="Latitude">
            <value>43.54773</value>
          </Data>
          <Data name="Longitude">
            <value>10.30646</value>
          </Data>
          <Data name="Stressor 1">
            <value>Anthropogenic Use</value>
          </Data>
          <Data name="Stressor 2">
            <value>Seagrass competition</value>
          </Data>
          <Data name="Stressor 3">
            <value>Sediment</value>
          </Data>
          <Data name="Stressor 4">
            <value/>
          </Data>
          <Data name="Plant, Community, or Environmental Response Variables?">
            <value><![CDATA[Plant, Community, & Environment]]></value>
          </Data>
          <Data name="Plant Response Variable 1">
            <value>Shoot Survival</value>
          </Data>
          <Data name="Plant Response Variable 2">
            <value>Growth</value>
          </Data>
          <Data name="Plant Response Variable 3">
            <value>Reproductive Output</value>
          </Data>
          <Data name="Plant Response Variable 4">
            <value/>
          </Data>
          <Data name="Community Response Variable 1">
            <value>Seagrass competition</value>
          </Data>
          <Data name="Community Response Variable 2">
            <value/>
          </Data>
          <Data name="Community Response Variable 3">
            <value/>
          </Data>
          <Data name="Community Response Variable 4">
            <value/>
          </Data>
          <Data name="Environment Response Variable 1">
            <value>Sediment Characteristics</value>
          </Data>
          <Data name="Environment Response Variable 2">
            <value>Water Column Temperature</value>
          </Data>
          <Data name="Environment Response Variable 3">
            <value>Sediment Nutrients</value>
          </Data>
          <Data name="Environment Response Variable 4">
            <value/>
          </Data>
        </ExtendedData>
        <Point>
          <coordinates>
            10.30646,43.54773,0
          </coordinates>
        </Point>
      </Placemark>
      <Placemark>
        <name>marina</name>
        <description><![CDATA[Title: Biodiversity influences ecosystem functioning in aquatic angiosperm communities<br>Authors: Bostrom, Gustafsson<br>PubYear: 2011<br>Study Design: Mesocosm<br>Study Type: Manipulative<br>Other Study: <br>Management/Restoration: <br>Zostera Species 2: <br>Location-Name: Faro Island, Finland<br>Location-GPS: 59° 55' 219"N, 21° 47' 11" E<br>Latitude: 59.97750<br>Longitude: 21.78639<br>Stressor 1: Seagrass competition<br>Stressor 2: Nutrients<br>Stressor 3: <br>Stressor 4: <br>Plant, Community, or Environmental Response Variables?: Plant, Community, & Environment<br>Plant Response Variable 1: Physiological Measures<br>Plant Response Variable 2: Shoot Density<br>Plant Response Variable 3: Growth<br>Plant Response Variable 4: <br>Community Response Variable 1: Distribution<br>Community Response Variable 2: Organismal Diversity<br>Community Response Variable 3: Invertebrates<br>Community Response Variable 4: <br>Environment Response Variable 1: Sediment Characteristics<br>Environment Response Variable 2: Sediment Nutrients<br>Environment Response Variable 3: <br>Environment Response Variable 4: ]]></description>
        <styleUrl>#icon-1899-0288D1</styleUrl>
        <ExtendedData>
          <Data name="Title">
            <value>Biodiversity influences ecosystem functioning in aquatic angiosperm communities</value>
          </Data>
          <Data name="Authors">
            <value>Bostrom, Gustafsson</value>
          </Data>
          <Data name="PubYear">
            <value>2011.0</value>
          </Data>
          <Data name="Study Design">
            <value>Mesocosm</value>
          </Data>
          <Data name="Study Type">
            <value>Manipulative</value>
          </Data>
          <Data name="Other Study">
            <value/>
          </Data>
          <Data name="Management/Restoration">
            <value/>
          </Data>
          <Data name="Zostera Species 2">
            <value/>
          </Data>
          <Data name="Location-Name">
            <value>Faro Island, Finland</value>
          </Data>
          <Data name="Location-GPS">
            <value><![CDATA[59° 55' 219"N, 21° 47' 11" E]]></value>
          </Data>
          <Data name="Latitude">
            <value>59.97750</value>
          </Data>
          <Data name="Longitude">
            <value>21.78639</value>
          </Data>
          <Data name="Stressor 1">
            <value>Seagrass competition</value>
          </Data>
          <Data name="Stressor 2">
            <value>Nutrients</value>
          </Data>
          <Data name="Stressor 3">
            <value/>
          </Data>
          <Data name="Stressor 4">
            <value/>
          </Data>
          <Data name="Plant, Community, or Environmental Response Variables?">
            <value><![CDATA[Plant, Community, & Environment]]></value>
          </Data>
          <Data name="Plant Response Variable 1">
            <value>Physiological Measures</value>
          </Data>
          <Data name="Plant Response Variable 2">
            <value>Shoot Density</value>
          </Data>
          <Data name="Plant Response Variable 3">
            <value>Growth</value>
          </Data>
          <Data name="Plant Response Variable 4">
            <value/>
          </Data>
          <Data name="Community Response Variable 1">
            <value>Distribution</value>
          </Data>
          <Data name="Community Response Variable 2">
            <value>Organismal Diversity</value>
          </Data>
          <Data name="Community Response Variable 3">
            <value>Invertebrates</value>
          </Data>
          <Data name="Community Response Variable 4">
            <value/>
          </Data>
          <Data name="Environment Response Variable 1">
            <value>Sediment Characteristics</value>
          </Data>
          <Data name="Environment Response Variable 2">
            <value>Sediment Nutrients</value>
          </Data>
          <Data name="Environment Response Variable 3">
            <value/>
          </Data>
          <Data name="Environment Response Variable 4">
            <value/>
          </Data>
        </ExtendedData>
        <Point>
          <coordinates>
            21.78639,59.9775,0
          </coordinates>
        </Point>
      </Placemark>
      <Placemark>
        <name>marina</name>
        <description><![CDATA[Title: Biogeochemical implications for phosphorus cycling in sandy and muddy rhizosphere sediments of Zostera marina meadows (Denmark)<br>Authors: M Holmer et. al 2006<br>PubYear: 2006<br>Study Design: Mesocosm<br>Study Type: Manipulative<br>Other Study: <br>Management/Restoration: <br>Zostera Species 2: <br>Location-Name: A coastal site on southwest coast of Fyn, Lillebaelt, Denmark<br>Location-GPS: 55° 28' 57.54" N 9° 43' 57.36" E<br>Latitude: 55.48265<br>Longitude: 9.73260<br>Stressor 1: <br>Stressor 2: Sediment<br>Stressor 3: Nutrients<br>Stressor 4: <br>Plant, Community, or Environmental Response Variables?: Environment<br>Plant Response Variable 1: <br>Plant Response Variable 2: <br>Plant Response Variable 3: <br>Plant Response Variable 4: <br>Community Response Variable 1: <br>Community Response Variable 2: <br>Community Response Variable 3: <br>Community Response Variable 4: <br>Environment Response Variable 1: Sediment Nutrients<br>Environment Response Variable 2: Water Column Nutrients<br>Environment Response Variable 3: Sediment Characteristics<br>Environment Response Variable 4: ]]></description>
        <styleUrl>#icon-1899-0288D1</styleUrl>
        <ExtendedData>
          <Data name="Title">
            <value>Biogeochemical implications for phosphorus cycling in sandy and muddy rhizosphere sediments of Zostera marina meadows (Denmark)</value>
          </Data>
          <Data name="Authors">
            <value>M Holmer et. al 2006</value>
          </Data>
          <Data name="PubYear">
            <value>2006.0</value>
          </Data>
          <Data name="Study Design">
            <value>Mesocosm</value>
          </Data>
          <Data name="Study Type">
            <value>Manipulative</value>
          </Data>
          <Data name="Other Study">
            <value/>
          </Data>
          <Data name="Management/Restoration">
            <value/>
          </Data>
          <Data name="Zostera Species 2">
            <value/>
          </Data>
          <Data name="Location-Name">
            <value>A coastal site on southwest coast of Fyn, Lillebaelt, Denmark</value>
          </Data>
          <Data name="Location-GPS">
            <value><![CDATA[55° 28' 57.54" N 9° 43' 57.36" E]]></value>
          </Data>
          <Data name="Latitude">
            <value>55.48265</value>
          </Data>
          <Data name="Longitude">
            <value>9.73260</value>
          </Data>
          <Data name="Stressor 1">
            <value/>
          </Data>
          <Data name="Stressor 2">
            <value>Sediment</value>
          </Data>
          <Data name="Stressor 3">
            <value>Nutrients</value>
          </Data>
          <Data name="Stressor 4">
            <value/>
          </Data>
          <Data name="Plant, Community, or Environmental Response Variables?">
            <value>Environment</value>
          </Data>
          <Data name="Plant Response Variable 1">
            <value/>
          </Data>
          <Data name="Plant Response Variable 2">
            <value/>
          </Data>
          <Data name="Plant Response Variable 3">
            <value/>
          </Data>
          <Data name="Plant Response Variable 4">
            <value/>
          </Data>
          <Data name="Community Response Variable 1">
            <value/>
          </Data>
          <Data name="Community Response Variable 2">
            <value/>
          </Data>
          <Data name="Community Response Variable 3">
            <value/>
          </Data>
          <Data name="Community Response Variable 4">
            <value/>
          </Data>
          <Data name="Environment Response Variable 1">
            <value>Sediment Nutrients</value>
          </Data>
          <Data name="Environment Response Variable 2">
            <value>Water Column Nutrients</value>
          </Data>
          <Data name="Environment Response Variable 3">
            <value>Sediment Characteristics</value>
          </Data>
          <Data name="Environment Response Variable 4">
            <value/>
          </Data>
        </ExtendedData>
        <Point>
          <coordinates>
            9.7326,55.48265,0
          </coordinates>
        </Point>
      </Placemark>
      <Placemark>
        <name>marina</name>
        <description><![CDATA[Title: Biogeographical patterns of tunicates utilizing eelgrass as substrate in the western North Atlantic between 39 degrees and 47 degrees north latitude (New Jersey to Newfoundland)<br>Authors: Carman et al. <br>PubYear: 2019<br>Study Design: Field<br>Study Type: Survey<br>Other Study: <br>Management/Restoration: <br>Zostera Species 2: <br>Location-Name: 39 to 47 North (New Jersey to Newfoundland) 33 sites (all avialble: http://www.reabic.net/journals/mbi/2019/Supplements/MBI_2019_Carman_etal_SupplementaryTable.xlsx)<br>Location-GPS: <br>Latitude: 47.16530<br>Longitude: -55.11280<br>Stressor 1: Invasion<br>Stressor 2: <br>Stressor 3: <br>Stressor 4: <br>Plant, Community, or Environmental Response Variables?: Plant, Community, & Environment<br>Plant Response Variable 1: Shoot Density<br>Plant Response Variable 2: <br>Plant Response Variable 3: <br>Plant Response Variable 4: <br>Community Response Variable 1: Invertebrates<br>Community Response Variable 2: Organismal Diversity<br>Community Response Variable 3: <br>Community Response Variable 4: <br>Environment Response Variable 1: Water Column Temperature<br>Environment Response Variable 2: <br>Environment Response Variable 3: <br>Environment Response Variable 4: ]]></description>
        <styleUrl>#icon-1899-0288D1</styleUrl>
        <ExtendedData>
          <Data name="Title">
            <value>Biogeographical patterns of tunicates utilizing eelgrass as substrate in the western North Atlantic between 39 degrees and 47 degrees north latitude (New Jersey to Newfoundland)</value>
          </Data>
          <Data name="Authors">
            <value>Carman et al. </value>
          </Data>
          <Data name="PubYear">
            <value>2019.0</value>
          </Data>
          <Data name="Study Design">
            <value>Field</value>
          </Data>
          <Data name="Study Type">
            <value>Survey</value>
          </Data>
          <Data name="Other Study">
            <value/>
          </Data>
          <Data name="Management/Restoration">
            <value/>
          </Data>
          <Data name="Zostera Species 2">
            <value/>
          </Data>
          <Data name="Location-Name">
            <value>39 to 47 North (New Jersey to Newfoundland) 33 sites (all avialble: http://www.reabic.net/journals/mbi/2019/Supplements/MBI_2019_Carman_etal_SupplementaryTable.xlsx)</value>
          </Data>
          <Data name="Location-GPS">
            <value/>
          </Data>
          <Data name="Latitude">
            <value>47.16530</value>
          </Data>
          <Data name="Longitude">
            <value>-55.11280</value>
          </Data>
          <Data name="Stressor 1">
            <value>Invasion</value>
          </Data>
          <Data name="Stressor 2">
            <value/>
          </Data>
          <Data name="Stressor 3">
            <value/>
          </Data>
          <Data name="Stressor 4">
            <value/>
          </Data>
          <Data name="Plant, Community, or Environmental Response Variables?">
            <value><![CDATA[Plant, Community, & Environment]]></value>
          </Data>
          <Data name="Plant Response Variable 1">
            <value>Shoot Density</value>
          </Data>
          <Data name="Plant Response Variable 2">
            <value/>
          </Data>
          <Data name="Plant Response Variable 3">
            <value/>
          </Data>
          <Data name="Plant Response Variable 4">
            <value/>
          </Data>
          <Data name="Community Response Variable 1">
            <value>Invertebrates</value>
          </Data>
          <Data name="Community Response Variable 2">
            <value>Organismal Diversity</value>
          </Data>
          <Data name="Community Response Variable 3">
            <value/>
          </Data>
          <Data name="Community Response Variable 4">
            <value/>
          </Data>
          <Data name="Environment Response Variable 1">
            <value>Water Column Temperature</value>
          </Data>
          <Data name="Environment Response Variable 2">
            <value/>
          </Data>
          <Data name="Environment Response Variable 3">
            <value/>
          </Data>
          <Data name="Environment Response Variable 4">
            <value/>
          </Data>
        </ExtendedData>
        <Point>
          <coordinates>
            -55.1128,47.1653,0
          </coordinates>
        </Point>
      </Placemark>
      <Placemark>
        <name>noltii</name>
        <description><![CDATA[Title: Biomass - density relationships of the seagrass Zostera noltii: a tool for monitoring anthropogenic nutrient disturbance<br>Authors: S. Cabaço et al. 2007<br>PubYear: 2007<br>Study Design: Field<br>Study Type: Survey<br>Other Study: <br>Management/Restoration: <br>Zostera Species 2: <br>Location-Name: Arade Estuary, Portugal<br>Location-GPS: <br>Latitude: 37.13856<br>Longitude: -8.53295<br>Stressor 1: Nutrients<br>Stressor 2: <br>Stressor 3: <br>Stressor 4: <br>Plant, Community, or Environmental Response Variables?: Plant & Environment<br>Plant Response Variable 1: Shoot Density<br>Plant Response Variable 2: Growth<br>Plant Response Variable 3: <br>Plant Response Variable 4: <br>Community Response Variable 1: <br>Community Response Variable 2: <br>Community Response Variable 3: <br>Community Response Variable 4: <br>Environment Response Variable 1: Water Column Nutrients<br>Environment Response Variable 2: Water Column Turbidity<br>Environment Response Variable 3: <br>Environment Response Variable 4: ]]></description>
        <styleUrl>#icon-1899-F9A825</styleUrl>
        <ExtendedData>
          <Data name="Title">
            <value>Biomass - density relationships of the seagrass Zostera noltii: a tool for monitoring anthropogenic nutrient disturbance</value>
          </Data>
          <Data name="Authors">
            <value>S. Cabaço et al. 2007</value>
          </Data>
          <Data name="PubYear">
            <value>2007.0</value>
          </Data>
          <Data name="Study Design">
            <value>Field</value>
          </Data>
          <Data name="Study Type">
            <value>Survey</value>
          </Data>
          <Data name="Other Study">
            <value/>
          </Data>
          <Data name="Management/Restoration">
            <value/>
          </Data>
          <Data name="Zostera Species 2">
            <value/>
          </Data>
          <Data name="Location-Name">
            <value>Arade Estuary, Portugal</value>
          </Data>
          <Data name="Location-GPS">
            <value/>
          </Data>
          <Data name="Latitude">
            <value>37.13856</value>
          </Data>
          <Data name="Longitude">
            <value>-8.53295</value>
          </Data>
          <Data name="Stressor 1">
            <value>Nutrients</value>
          </Data>
          <Data name="Stressor 2">
            <value/>
          </Data>
          <Data name="Stressor 3">
            <value/>
          </Data>
          <Data name="Stressor 4">
            <value/>
          </Data>
          <Data name="Plant, Community, or Environmental Response Variables?">
            <value><![CDATA[Plant & Environment]]></value>
          </Data>
          <Data name="Plant Response Variable 1">
            <value>Shoot Density</value>
          </Data>
          <Data name="Plant Response Variable 2">
            <value>Growth</value>
          </Data>
          <Data name="Plant Response Variable 3">
            <value/>
          </Data>
          <Data name="Plant Response Variable 4">
            <value/>
          </Data>
          <Data name="Community Response Variable 1">
            <value/>
          </Data>
          <Data name="Community Response Variable 2">
            <value/>
          </Data>
          <Data name="Community Response Variable 3">
            <value/>
          </Data>
          <Data name="Community Response Variable 4">
            <value/>
          </Data>
          <Data name="Environment Response Variable 1">
            <value>Water Column Nutrients</value>
          </Data>
          <Data name="Environment Response Variable 2">
            <value>Water Column Turbidity</value>
          </Data>
          <Data name="Environment Response Variable 3">
            <value/>
          </Data>
          <Data name="Environment Response Variable 4">
            <value/>
          </Data>
        </ExtendedData>
        <Point>
          <coordinates>
            -8.53295,37.13856,0
          </coordinates>
        </Point>
      </Placemark>
      <Placemark>
        <name>tasmanica</name>
        <description><![CDATA[Title: BIOMASS ACCUMULATION AND SHADING EFFECTS OF EPIPHYTES ON LEAVES OF THE SEAGRASS, HETEROZOSTERA TASMANICA, IN VICTORIA, AUSTRALIA<br>Authors: Bulthuis 1983<br>PubYear: 1983<br>Study Design: Field<br>Study Type: Survey<br>Other Study: <br>Management/Restoration: <br>Zostera Species 2: <br>Location-Name: Charing Cross and San Remo in Western Port and Edwards Point  in Port Phillip Bay, Victoria, Australia<br>Location-GPS: 38°12'49.6"S 144°41'53.2"E<br>Latitude: -38.21378<br>Longitude: 144.69811<br>Stressor 1: Epiphytes<br>Stressor 2: <br>Stressor 3: <br>Stressor 4: <br>Plant, Community, or Environmental Response Variables?: Plant<br>Plant Response Variable 1: Physiological Measures<br>Plant Response Variable 2: <br>Plant Response Variable 3: <br>Plant Response Variable 4: <br>Community Response Variable 1: <br>Community Response Variable 2: <br>Community Response Variable 3: <br>Community Response Variable 4: <br>Environment Response Variable 1: <br>Environment Response Variable 2: <br>Environment Response Variable 3: <br>Environment Response Variable 4: ]]></description>
        <styleUrl>#icon-1899-0F9D58</styleUrl>
        <ExtendedData>
          <Data name="Title">
            <value>BIOMASS ACCUMULATION AND SHADING EFFECTS OF EPIPHYTES ON LEAVES OF THE SEAGRASS, HETEROZOSTERA TASMANICA, IN VICTORIA, AUSTRALIA</value>
          </Data>
          <Data name="Authors">
            <value>Bulthuis 1983</value>
          </Data>
          <Data name="PubYear">
            <value>1983.0</value>
          </Data>
          <Data name="Study Design">
            <value>Field</value>
          </Data>
          <Data name="Study Type">
            <value>Survey</value>
          </Data>
          <Data name="Other Study">
            <value/>
          </Data>
          <Data name="Management/Restoration">
            <value/>
          </Data>
          <Data name="Zostera Species 2">
            <value/>
          </Data>
          <Data name="Location-Name">
            <value>Charing Cross and San Remo in Western Port and Edwards Point  in Port Phillip Bay, Victoria, Australia</value>
          </Data>
          <Data name="Location-GPS">
            <value><![CDATA[38°12'49.6"S 144°41'53.2"E]]></value>
          </Data>
          <Data name="Latitude">
            <value>-38.21378</value>
          </Data>
          <Data name="Longitude">
            <value>144.69811</value>
          </Data>
          <Data name="Stressor 1">
            <value>Epiphytes</value>
          </Data>
          <Data name="Stressor 2">
            <value/>
          </Data>
          <Data name="Stressor 3">
            <value/>
          </Data>
          <Data name="Stressor 4">
            <value/>
          </Data>
          <Data name="Plant, Community, or Environmental Response Variables?">
            <value>Plant</value>
          </Data>
          <Data name="Plant Response Variable 1">
            <value>Physiological Measures</value>
          </Data>
          <Data name="Plant Response Variable 2">
            <value/>
          </Data>
          <Data name="Plant Response Variable 3">
            <value/>
          </Data>
          <Data name="Plant Response Variable 4">
            <value/>
          </Data>
          <Data name="Community Response Variable 1">
            <value/>
          </Data>
          <Data name="Community Response Variable 2">
            <value/>
          </Data>
          <Data name="Community Response Variable 3">
            <value/>
          </Data>
          <Data name="Community Response Variable 4">
            <value/>
          </Data>
          <Data name="Environment Response Variable 1">
            <value/>
          </Data>
          <Data name="Environment Response Variable 2">
            <value/>
          </Data>
          <Data name="Environment Response Variable 3">
            <value/>
          </Data>
          <Data name="Environment Response Variable 4">
            <value/>
          </Data>
        </ExtendedData>
        <Point>
          <coordinates>
            144.69811,-38.21378,0
          </coordinates>
        </Point>
      </Placemark>
      <Placemark>
        <name>capricornii</name>
        <description><![CDATA[Title: Biomass and Growth of Zostera Capricorni Aschers. in Port Hacking, N.S.W., Australia<br>Authors: Kirkman & Cook 1982<br>PubYear: 1982<br>Study Design: Field<br>Study Type: Survey<br>Other Study: <br>Management/Restoration: <br>Zostera Species 2: <br>Location-Name: South West Arm of Port Hacking, New South Wales, Australia<br>Location-GPS: 34°04'36"S 151°07'36"E<br>Latitude: -34.07667<br>Longitude: 151.12944<br>Stressor 1: Temperature<br>Stressor 2: Light<br>Stressor 3: <br>Stressor 4: <br>Plant, Community, or Environmental Response Variables?: Plant<br>Plant Response Variable 1: Growth<br>Plant Response Variable 2: <br>Plant Response Variable 3: <br>Plant Response Variable 4: <br>Community Response Variable 1: <br>Community Response Variable 2: <br>Community Response Variable 3: <br>Community Response Variable 4: <br>Environment Response Variable 1: <br>Environment Response Variable 2: <br>Environment Response Variable 3: <br>Environment Response Variable 4: ]]></description>
        <styleUrl>#icon-1899-FF5252</styleUrl>
        <ExtendedData>
          <Data name="Title">
            <value>Biomass and Growth of Zostera Capricorni Aschers. in Port Hacking, N.S.W., Australia</value>
          </Data>
          <Data name="Authors">
            <value><![CDATA[Kirkman & Cook 1982]]></value>
          </Data>
          <Data name="PubYear">
            <value>1982.0</value>
          </Data>
          <Data name="Study Design">
            <value>Field</value>
          </Data>
          <Data name="Study Type">
            <value>Survey</value>
          </Data>
          <Data name="Other Study">
            <value/>
          </Data>
          <Data name="Management/Restoration">
            <value/>
          </Data>
          <Data name="Zostera Species 2">
            <value/>
          </Data>
          <Data name="Location-Name">
            <value>South West Arm of Port Hacking, New South Wales, Australia</value>
          </Data>
          <Data name="Location-GPS">
            <value><![CDATA[34°04'36"S 151°07'36"E]]></value>
          </Data>
          <Data name="Latitude">
            <value>-34.07667</value>
          </Data>
          <Data name="Longitude">
            <value>151.12944</value>
          </Data>
          <Data name="Stressor 1">
            <value>Temperature</value>
          </Data>
          <Data name="Stressor 2">
            <value>Light</value>
          </Data>
          <Data name="Stressor 3">
            <value/>
          </Data>
          <Data name="Stressor 4">
            <value/>
          </Data>
          <Data name="Plant, Community, or Environmental Response Variables?">
            <value>Plant</value>
          </Data>
          <Data name="Plant Response Variable 1">
            <value>Growth</value>
          </Data>
          <Data name="Plant Response Variable 2">
            <value/>
          </Data>
          <Data name="Plant Response Variable 3">
            <value/>
          </Data>
          <Data name="Plant Response Variable 4">
            <value/>
          </Data>
          <Data name="Community Response Variable 1">
            <value/>
          </Data>
          <Data name="Community Response Variable 2">
            <value/>
          </Data>
          <Data name="Community Response Variable 3">
            <value/>
          </Data>
          <Data name="Community Response Variable 4">
            <value/>
          </Data>
          <Data name="Environment Response Variable 1">
            <value/>
          </Data>
          <Data name="Environment Response Variable 2">
            <value/>
          </Data>
          <Data name="Environment Response Variable 3">
            <value/>
          </Data>
          <Data name="Environment Response Variable 4">
            <value/>
          </Data>
        </ExtendedData>
        <Point>
          <coordinates>
            151.12944,-34.07667,0
          </coordinates>
        </Point>
      </Placemark>
      <Placemark>
        <name>capricornii</name>
        <description><![CDATA[Title: Biomass development and photosynthetic potential of intertidal Zostera capricorni in New Zealand estuaries<br>Authors: Turner and Schwarz<br>PubYear: 2006<br>Study Design: Field<br>Study Type: Survey<br>Other Study: <br>Management/Restoration: <br>Zostera Species 2: <br>Location-Name: four sites on the Coromandel Peninsula, New Zealand<br>Location-GPS: Whangapoua Harbour (36°44′S, 175°39′E)<br>Latitude: -36.73333<br>Longitude: 175.65000<br>Stressor 1: Light<br>Stressor 2: <br>Stressor 3: <br>Stressor 4: <br>Plant, Community, or Environmental Response Variables?: Plant & Environment<br>Plant Response Variable 1: Shoot Density<br>Plant Response Variable 2: Growth<br>Plant Response Variable 3: Photosynthetic Output<br>Plant Response Variable 4: Physiological Measures<br>Community Response Variable 1: <br>Community Response Variable 2: <br>Community Response Variable 3: <br>Community Response Variable 4: <br>Environment Response Variable 1: Water Column Turbidity<br>Environment Response Variable 2: <br>Environment Response Variable 3: <br>Environment Response Variable 4: ]]></description>
        <styleUrl>#icon-1899-FF5252</styleUrl>
        <ExtendedData>
          <Data name="Title">
            <value>Biomass development and photosynthetic potential of intertidal Zostera capricorni in New Zealand estuaries</value>
          </Data>
          <Data name="Authors">
            <value>Turner and Schwarz</value>
          </Data>
          <Data name="PubYear">
            <value>2006.0</value>
          </Data>
          <Data name="Study Design">
            <value>Field</value>
          </Data>
          <Data name="Study Type">
            <value>Survey</value>
          </Data>
          <Data name="Other Study">
            <value/>
          </Data>
          <Data name="Management/Restoration">
            <value/>
          </Data>
          <Data name="Zostera Species 2">
            <value/>
          </Data>
          <Data name="Location-Name">
            <value>four sites on the Coromandel Peninsula, New Zealand</value>
          </Data>
          <Data name="Location-GPS">
            <value>Whangapoua Harbour (36°44′S, 175°39′E)</value>
          </Data>
          <Data name="Latitude">
            <value>-36.73333</value>
          </Data>
          <Data name="Longitude">
            <value>175.65000</value>
          </Data>
          <Data name="Stressor 1">
            <value>Light</value>
          </Data>
          <Data name="Stressor 2">
            <value/>
          </Data>
          <Data name="Stressor 3">
            <value/>
          </Data>
          <Data name="Stressor 4">
            <value/>
          </Data>
          <Data name="Plant, Community, or Environmental Response Variables?">
            <value><![CDATA[Plant & Environment]]></value>
          </Data>
          <Data name="Plant Response Variable 1">
            <value>Shoot Density</value>
          </Data>
          <Data name="Plant Response Variable 2">
            <value>Growth</value>
          </Data>
          <Data name="Plant Response Variable 3">
            <value>Photosynthetic Output</value>
          </Data>
          <Data name="Plant Response Variable 4">
            <value>Physiological Measures</value>
          </Data>
          <Data name="Community Response Variable 1">
            <value/>
          </Data>
          <Data name="Community Response Variable 2">
            <value/>
          </Data>
          <Data name="Community Response Variable 3">
            <value/>
          </Data>
          <Data name="Community Response Variable 4">
            <value/>
          </Data>
          <Data name="Environment Response Variable 1">
            <value>Water Column Turbidity</value>
          </Data>
          <Data name="Environment Response Variable 2">
            <value/>
          </Data>
          <Data name="Environment Response Variable 3">
            <value/>
          </Data>
          <Data name="Environment Response Variable 4">
            <value/>
          </Data>
        </ExtendedData>
        <Point>
          <coordinates>
            175.65,-36.73333,0
          </coordinates>
        </Point>
      </Placemark>
      <Placemark>
        <name>marina</name>
        <description><![CDATA[Title: Biomass variation and autotrophic production of an epiphyte-macrophyte community in a coastal Danish area: 1. Eelgrass (Zostera marina L.) biomass and net production<br>Authors: Wium-Andersen and Borum<br>PubYear: 1984<br>Study Design: Field<br>Study Type: Survey<br>Other Study: <br>Management/Restoration: <br>Zostera Species 2: <br>Location-Name: Oresund, Denmark, Hvidore 10 km North of Copenhagen<br>Location-GPS: <br>Latitude: 55.62814<br>Longitude: 12.50486<br>Stressor 1: Light<br>Stressor 2: Temperature<br>Stressor 3: <br>Stressor 4: <br>Plant, Community, or Environmental Response Variables?: Plant, Community, & Environment<br>Plant Response Variable 1: Reproductive Output<br>Plant Response Variable 2: Growth<br>Plant Response Variable 3: Shoot Density<br>Plant Response Variable 4: <br>Community Response Variable 1: Epiphytes<br>Community Response Variable 2: <br>Community Response Variable 3: <br>Community Response Variable 4: <br>Environment Response Variable 1: Water Column Temperature<br>Environment Response Variable 2: Water Column Salinity<br>Environment Response Variable 3: <br>Environment Response Variable 4: ]]></description>
        <styleUrl>#icon-1899-0288D1</styleUrl>
        <ExtendedData>
          <Data name="Title">
            <value>Biomass variation and autotrophic production of an epiphyte-macrophyte community in a coastal Danish area: 1. Eelgrass (Zostera marina L.) biomass and net production</value>
          </Data>
          <Data name="Authors">
            <value>Wium-Andersen and Borum</value>
          </Data>
          <Data name="PubYear">
            <value>1984.0</value>
          </Data>
          <Data name="Study Design">
            <value>Field</value>
          </Data>
          <Data name="Study Type">
            <value>Survey</value>
          </Data>
          <Data name="Other Study">
            <value/>
          </Data>
          <Data name="Management/Restoration">
            <value/>
          </Data>
          <Data name="Zostera Species 2">
            <value/>
          </Data>
          <Data name="Location-Name">
            <value>Oresund, Denmark, Hvidore 10 km North of Copenhagen</value>
          </Data>
          <Data name="Location-GPS">
            <value/>
          </Data>
          <Data name="Latitude">
            <value>55.62814</value>
          </Data>
          <Data name="Longitude">
            <value>12.50486</value>
          </Data>
          <Data name="Stressor 1">
            <value>Light</value>
          </Data>
          <Data name="Stressor 2">
            <value>Temperature</value>
          </Data>
          <Data name="Stressor 3">
            <value/>
          </Data>
          <Data name="Stressor 4">
            <value/>
          </Data>
          <Data name="Plant, Community, or Environmental Response Variables?">
            <value><![CDATA[Plant, Community, & Environment]]></value>
          </Data>
          <Data name="Plant Response Variable 1">
            <value>Reproductive Output</value>
          </Data>
          <Data name="Plant Response Variable 2">
            <value>Growth</value>
          </Data>
          <Data name="Plant Response Variable 3">
            <value>Shoot Density</value>
          </Data>
          <Data name="Plant Response Variable 4">
            <value/>
          </Data>
          <Data name="Community Response Variable 1">
            <value>Epiphytes</value>
          </Data>
          <Data name="Community Response Variable 2">
            <value/>
          </Data>
          <Data name="Community Response Variable 3">
            <value/>
          </Data>
          <Data name="Community Response Variable 4">
            <value/>
          </Data>
          <Data name="Environment Response Variable 1">
            <value>Water Column Temperature</value>
          </Data>
          <Data name="Environment Response Variable 2">
            <value>Water Column Salinity</value>
          </Data>
          <Data name="Environment Response Variable 3">
            <value/>
          </Data>
          <Data name="Environment Response Variable 4">
            <value/>
          </Data>
        </ExtendedData>
        <Point>
          <coordinates>
            12.50486,55.62814,0
          </coordinates>
        </Point>
      </Placemark>
      <Placemark>
        <name>marina</name>
        <description><![CDATA[Title: Biomass variation and autotrophic production of an epiphyte-macrophyte community in a costal Danish area: II. Epiphyte species composition, biomass and production<br>Authors: J. Borum et al. 1984<br>PubYear: 1984<br>Study Design: Field<br>Study Type: Survey<br>Other Study: <br>Management/Restoration: <br>Zostera Species 2: <br>Location-Name: Hvidøre, Øresund, Denmark<br>Location-GPS: <br>Latitude: 55.77134<br>Longitude: 12.61011<br>Stressor 1: Epiphytes<br>Stressor 2: <br>Stressor 3: <br>Stressor 4: <br>Plant, Community, or Environmental Response Variables?: Plant & Community<br>Plant Response Variable 1: Shoot Survival<br>Plant Response Variable 2: <br>Plant Response Variable 3: <br>Plant Response Variable 4: <br>Community Response Variable 1: Distribution<br>Community Response Variable 2: <br>Community Response Variable 3: <br>Community Response Variable 4: <br>Environment Response Variable 1: <br>Environment Response Variable 2: <br>Environment Response Variable 3: <br>Environment Response Variable 4: ]]></description>
        <styleUrl>#icon-1899-0288D1</styleUrl>
        <ExtendedData>
          <Data name="Title">
            <value>Biomass variation and autotrophic production of an epiphyte-macrophyte community in a costal Danish area: II. Epiphyte species composition, biomass and production</value>
          </Data>
          <Data name="Authors">
            <value>J. Borum et al. 1984</value>
          </Data>
          <Data name="PubYear">
            <value>1984.0</value>
          </Data>
          <Data name="Study Design">
            <value>Field</value>
          </Data>
          <Data name="Study Type">
            <value>Survey</value>
          </Data>
          <Data name="Other Study">
            <value/>
          </Data>
          <Data name="Management/Restoration">
            <value/>
          </Data>
          <Data name="Zostera Species 2">
            <value/>
          </Data>
          <Data name="Location-Name">
            <value>Hvidøre, Øresund, Denmark</value>
          </Data>
          <Data name="Location-GPS">
            <value/>
          </Data>
          <Data name="Latitude">
            <value>55.77134</value>
          </Data>
          <Data name="Longitude">
            <value>12.61011</value>
          </Data>
          <Data name="Stressor 1">
            <value>Epiphytes</value>
          </Data>
          <Data name="Stressor 2">
            <value/>
          </Data>
          <Data name="Stressor 3">
            <value/>
          </Data>
          <Data name="Stressor 4">
            <value/>
          </Data>
          <Data name="Plant, Community, or Environmental Response Variables?">
            <value><![CDATA[Plant & Community]]></value>
          </Data>
          <Data name="Plant Response Variable 1">
            <value>Shoot Survival</value>
          </Data>
          <Data name="Plant Response Variable 2">
            <value/>
          </Data>
          <Data name="Plant Response Variable 3">
            <value/>
          </Data>
          <Data name="Plant Response Variable 4">
            <value/>
          </Data>
          <Data name="Community Response Variable 1">
            <value>Distribution</value>
          </Data>
          <Data name="Community Response Variable 2">
            <value/>
          </Data>
          <Data name="Community Response Variable 3">
            <value/>
          </Data>
          <Data name="Community Response Variable 4">
            <value/>
          </Data>
          <Data name="Environment Response Variable 1">
            <value/>
          </Data>
          <Data name="Environment Response Variable 2">
            <value/>
          </Data>
          <Data name="Environment Response Variable 3">
            <value/>
          </Data>
          <Data name="Environment Response Variable 4">
            <value/>
          </Data>
        </ExtendedData>
        <Point>
          <coordinates>
            12.61011,55.77134,0
          </coordinates>
        </Point>
      </Placemark>
      <Placemark>
        <name>capensis</name>
        <description><![CDATA[Title: Biomass dynamics of seagrasses and the role of mangrove and seagrass vegetation as different nutrient sources for an intertidal ecosystem<br>Authors: de Boer, 2000<br>PubYear: 2000<br>Study Design: Field<br>Study Type: Survey<br>Other Study: <br>Management/Restoration: <br>Zostera Species 2: <br>Location-Name: Inhaca Island, Mozambique<br>Location-GPS: 26° 07'S, 32°56'E<br>Latitude: -26.11667<br>Longitude: 32.93333<br>Stressor 1: Nutrients<br>Stressor 2: Light<br>Stressor 3: <br>Stressor 4: <br>Plant, Community, or Environmental Response Variables?: Plant, Community, & Environment<br>Plant Response Variable 1: Growth<br>Plant Response Variable 2: Shoot Density<br>Plant Response Variable 3: Physiological Measures<br>Plant Response Variable 4: <br>Community Response Variable 1: Distribution<br>Community Response Variable 2: <br>Community Response Variable 3: <br>Community Response Variable 4: <br>Environment Response Variable 1: Water Column Nutrients<br>Environment Response Variable 2: Sediment Nutrients<br>Environment Response Variable 3: Water Column Turbidity<br>Environment Response Variable 4: ]]></description>
        <styleUrl>#icon-1899-01579B</styleUrl>
        <ExtendedData>
          <Data name="Title">
            <value>Biomass dynamics of seagrasses and the role of mangrove and seagrass vegetation as different nutrient sources for an intertidal ecosystem</value>
          </Data>
          <Data name="Authors">
            <value>de Boer, 2000</value>
          </Data>
          <Data name="PubYear">
            <value>2000.0</value>
          </Data>
          <Data name="Study Design">
            <value>Field</value>
          </Data>
          <Data name="Study Type">
            <value>Survey</value>
          </Data>
          <Data name="Other Study">
            <value/>
          </Data>
          <Data name="Management/Restoration">
            <value/>
          </Data>
          <Data name="Zostera Species 2">
            <value/>
          </Data>
          <Data name="Location-Name">
            <value>Inhaca Island, Mozambique</value>
          </Data>
          <Data name="Location-GPS">
            <value><![CDATA[26° 07'S, 32°56'E]]></value>
          </Data>
          <Data name="Latitude">
            <value>-26.11667</value>
          </Data>
          <Data name="Longitude">
            <value>32.93333</value>
          </Data>
          <Data name="Stressor 1">
            <value>Nutrients</value>
          </Data>
          <Data name="Stressor 2">
            <value>Light</value>
          </Data>
          <Data name="Stressor 3">
            <value/>
          </Data>
          <Data name="Stressor 4">
            <value/>
          </Data>
          <Data name="Plant, Community, or Environmental Response Variables?">
            <value><![CDATA[Plant, Community, & Environment]]></value>
          </Data>
          <Data name="Plant Response Variable 1">
            <value>Growth</value>
          </Data>
          <Data name="Plant Response Variable 2">
            <value>Shoot Density</value>
          </Data>
          <Data name="Plant Response Variable 3">
            <value>Physiological Measures</value>
          </Data>
          <Data name="Plant Response Variable 4">
            <value/>
          </Data>
          <Data name="Community Response Variable 1">
            <value>Distribution</value>
          </Data>
          <Data name="Community Response Variable 2">
            <value/>
          </Data>
          <Data name="Community Response Variable 3">
            <value/>
          </Data>
          <Data name="Community Response Variable 4">
            <value/>
          </Data>
          <Data name="Environment Response Variable 1">
            <value>Water Column Nutrients</value>
          </Data>
          <Data name="Environment Response Variable 2">
            <value>Sediment Nutrients</value>
          </Data>
          <Data name="Environment Response Variable 3">
            <value>Water Column Turbidity</value>
          </Data>
          <Data name="Environment Response Variable 4">
            <value/>
          </Data>
        </ExtendedData>
        <Point>
          <coordinates>
            32.93333,-26.11667,0
          </coordinates>
        </Point>
      </Placemark>
      <Placemark>
        <name>marina</name>
        <description><![CDATA[Title: Biomass, net production and growth dynamics in an eelgrass (Zostera marina L.) populaiton in Vellerup Vig, Denmark<br>Authors: Sand-Jensen 1975<br>PubYear: 1975<br>Study Design: Field<br>Study Type: Survey<br>Other Study: <br>Management/Restoration: <br>Zostera Species 2: <br>Location-Name: Vellerup Vig, Isefjord, Inner Broad, Zealand, Denmark<br>Location-GPS: 55°44"N 11°52'E<br>Latitude: 55.73333<br>Longitude: 11.86667<br>Stressor 1: Light<br>Stressor 2: Temperature<br>Stressor 3: <br>Stressor 4: <br>Plant, Community, or Environmental Response Variables?: Plant<br>Plant Response Variable 1: Growth<br>Plant Response Variable 2: <br>Plant Response Variable 3: <br>Plant Response Variable 4: <br>Community Response Variable 1: <br>Community Response Variable 2: <br>Community Response Variable 3: <br>Community Response Variable 4: <br>Environment Response Variable 1: <br>Environment Response Variable 2: <br>Environment Response Variable 3: <br>Environment Response Variable 4: ]]></description>
        <styleUrl>#icon-1899-0288D1</styleUrl>
        <ExtendedData>
          <Data name="Title">
            <value>Biomass, net production and growth dynamics in an eelgrass (Zostera marina L.) populaiton in Vellerup Vig, Denmark</value>
          </Data>
          <Data name="Authors">
            <value>Sand-Jensen 1975</value>
          </Data>
          <Data name="PubYear">
            <value>1975.0</value>
          </Data>
          <Data name="Study Design">
            <value>Field</value>
          </Data>
          <Data name="Study Type">
            <value>Survey</value>
          </Data>
          <Data name="Other Study">
            <value/>
          </Data>
          <Data name="Management/Restoration">
            <value/>
          </Data>
          <Data name="Zostera Species 2">
            <value/>
          </Data>
          <Data name="Location-Name">
            <value>Vellerup Vig, Isefjord, Inner Broad, Zealand, Denmark</value>
          </Data>
          <Data name="Location-GPS">
            <value><![CDATA[55°44"N 11°52'E]]></value>
          </Data>
          <Data name="Latitude">
            <value>55.73333</value>
          </Data>
          <Data name="Longitude">
            <value>11.86667</value>
          </Data>
          <Data name="Stressor 1">
            <value>Light</value>
          </Data>
          <Data name="Stressor 2">
            <value>Temperature</value>
          </Data>
          <Data name="Stressor 3">
            <value/>
          </Data>
          <Data name="Stressor 4">
            <value/>
          </Data>
          <Data name="Plant, Community, or Environmental Response Variables?">
            <value>Plant</value>
          </Data>
          <Data name="Plant Response Variable 1">
            <value>Growth</value>
          </Data>
          <Data name="Plant Response Variable 2">
            <value/>
          </Data>
          <Data name="Plant Response Variable 3">
            <value/>
          </Data>
          <Data name="Plant Response Variable 4">
            <value/>
          </Data>
          <Data name="Community Response Variable 1">
            <value/>
          </Data>
          <Data name="Community Response Variable 2">
            <value/>
          </Data>
          <Data name="Community Response Variable 3">
            <value/>
          </Data>
          <Data name="Community Response Variable 4">
            <value/>
          </Data>
          <Data name="Environment Response Variable 1">
            <value/>
          </Data>
          <Data name="Environment Response Variable 2">
            <value/>
          </Data>
          <Data name="Environment Response Variable 3">
            <value/>
          </Data>
          <Data name="Environment Response Variable 4">
            <value/>
          </Data>
        </ExtendedData>
        <Point>
          <coordinates>
            11.86667,55.73333,0
          </coordinates>
        </Point>
      </Placemark>
      <Placemark>
        <name>muelleri</name>
        <description><![CDATA[Title: Biomass-dependent seagrass resilience to sediment eutrophication<br>Authors: Rebecca V. Gladstone-Gallagher<br>PubYear: 2018<br>Study Design: Field<br>Study Type: Manipulative<br>Other Study: <br>Management/Restoration: <br>Zostera Species 2: <br>Location-Name: Tauranga harbour new zealand<br>Location-GPS: <br>Latitude: -37.57967<br>Longitude: 176.01773<br>Stressor 1: Nutrients<br>Stressor 2: <br>Stressor 3: <br>Stressor 4: <br>Plant, Community, or Environmental Response Variables?: Plant, Community, & Environment<br>Plant Response Variable 1: Growth<br>Plant Response Variable 2: Physiological Measures<br>Plant Response Variable 3: <br>Plant Response Variable 4: <br>Community Response Variable 1: Chlorophyll A<br>Community Response Variable 2: Organismal Diversity<br>Community Response Variable 3: Distribution<br>Community Response Variable 4: <br>Environment Response Variable 1: Sediment Characteristics<br>Environment Response Variable 2: Water Column Nutrients<br>Environment Response Variable 3: <br>Environment Response Variable 4: ]]></description>
        <styleUrl>#icon-1899-795548</styleUrl>
        <ExtendedData>
          <Data name="Title">
            <value>Biomass-dependent seagrass resilience to sediment eutrophication</value>
          </Data>
          <Data name="Authors">
            <value>Rebecca V. Gladstone-Gallagher</value>
          </Data>
          <Data name="PubYear">
            <value>2018.0</value>
          </Data>
          <Data name="Study Design">
            <value>Field</value>
          </Data>
          <Data name="Study Type">
            <value>Manipulative</value>
          </Data>
          <Data name="Other Study">
            <value/>
          </Data>
          <Data name="Management/Restoration">
            <value/>
          </Data>
          <Data name="Zostera Species 2">
            <value/>
          </Data>
          <Data name="Location-Name">
            <value>Tauranga harbour new zealand</value>
          </Data>
          <Data name="Location-GPS">
            <value/>
          </Data>
          <Data name="Latitude">
            <value>-37.57967</value>
          </Data>
          <Data name="Longitude">
            <value>176.01773</value>
          </Data>
          <Data name="Stressor 1">
            <value>Nutrients</value>
          </Data>
          <Data name="Stressor 2">
            <value/>
          </Data>
          <Data name="Stressor 3">
            <value/>
          </Data>
          <Data name="Stressor 4">
            <value/>
          </Data>
          <Data name="Plant, Community, or Environmental Response Variables?">
            <value><![CDATA[Plant, Community, & Environment]]></value>
          </Data>
          <Data name="Plant Response Variable 1">
            <value>Growth</value>
          </Data>
          <Data name="Plant Response Variable 2">
            <value>Physiological Measures</value>
          </Data>
          <Data name="Plant Response Variable 3">
            <value/>
          </Data>
          <Data name="Plant Response Variable 4">
            <value/>
          </Data>
          <Data name="Community Response Variable 1">
            <value>Chlorophyll A</value>
          </Data>
          <Data name="Community Response Variable 2">
            <value>Organismal Diversity</value>
          </Data>
          <Data name="Community Response Variable 3">
            <value>Distribution</value>
          </Data>
          <Data name="Community Response Variable 4">
            <value/>
          </Data>
          <Data name="Environment Response Variable 1">
            <value>Sediment Characteristics</value>
          </Data>
          <Data name="Environment Response Variable 2">
            <value>Water Column Nutrients</value>
          </Data>
          <Data name="Environment Response Variable 3">
            <value/>
          </Data>
          <Data name="Environment Response Variable 4">
            <value/>
          </Data>
        </ExtendedData>
        <Point>
          <coordinates>
            176.01773,-37.57967,0
          </coordinates>
        </Point>
      </Placemark>
      <Placemark>
        <name>marina</name>
        <description><![CDATA[Title: Biotic and Abiotic Conditions Can Change the Reproductive Allocation of Zostera marina Inhabiting the Coastal Areas of North China<br>Authors: Wang Ming et al. 2019<br>PubYear: 2019<br>Study Design: Field<br>Study Type: Survey<br>Other Study: <br>Management/Restoration: <br>Zostera Species 2: <br>Location-Name: Lidao Bay, tidal basin in the northeast of Shandong Peninsula (Shandong Province, North China)<br>Location-GPS: <br>Latitude: 37.24600<br>Longitude: 122.58600<br>Stressor 1: Nutrients<br>Stressor 2: Temperature<br>Stressor 3: Sediment<br>Stressor 4: <br>Plant, Community, or Environmental Response Variables?: Plant<br>Plant Response Variable 1: Growth<br>Plant Response Variable 2: Reproductive Output<br>Plant Response Variable 3: <br>Plant Response Variable 4: <br>Community Response Variable 1: <br>Community Response Variable 2: <br>Community Response Variable 3: <br>Community Response Variable 4: <br>Environment Response Variable 1: <br>Environment Response Variable 2: <br>Environment Response Variable 3: <br>Environment Response Variable 4: ]]></description>
        <styleUrl>#icon-1899-0288D1</styleUrl>
        <ExtendedData>
          <Data name="Title">
[truncated: 4,290,002 more chars]
